# Supplementary material for: Impact of Microbiota Diversity on Inflammatory Bowel Disease
Source: Microorganisms. 2025 Mar 21;13(4):710. doi: 10.3390/microorganisms13040710 (PMC12029714; doi:10.3390/microorganisms13040710)
Supplement: Supplementary file 1 [file microorganisms-13-00710-s001.zip]

Archive with 13 entries (13 files):
- Figures S1-S4.pdf
- Table S1 hylum.A-B.wilcox.test.xls
- Table S10 Genus.A-B.wilcox.test.xls
- Table S11 Species.A-B.abundance.xls
- Table S12 Species.A-B.wilcox.test.xls
- Table S2 Phylum.A-B.abundance.xls
- Table S3 Class.xls
- Table S4 Class.A-B.wilcox.test.xls
- Table S5 Order.A-B.abundance.xls
- Table S6 Order.A-B.wilcox.test.xls
- Table S7 Family.A-B.abundance.xls
- Table S8 Family.A-B.wilcox.test.xls
- Table S9 Genus.A-B.abundance.xls
