# Supplementary material for: Impact of Microbiota Diversity on Inflammatory Bowel Disease
Source: Microorganisms. 2025 Mar 21;13(4):710. doi: 10.3390/microorganisms13040710 (PMC12029714; doi:10.3390/microorganisms13040710)
Supplement: Supplementary file 1 [file microorganisms-13-00710-s001.zip › Table S1 hylum.A-B.wilcox.test.xls]

## Sheet: Phylum.A-B.wilcox.test
Phylum	median(A)	IQR(A)	median(B)	IQR(B)	p.value	FDR
Acidobacteria	0	0.018145	0.002138	0.019201	0.375887	0.581891
Actinobacteria	1.21273	1.55212	1.92401	23.0787	0.084968	0.260937
Bacteroidetes	26.9149	15.0375	20.4509	18.0497	0.094682	0.260937
Candidatus_Saccharibacteria	0.006319	0.024661	0.041697	0.099787	0.008242	0.069773
Chloroflexi	0	0	0	0.001772	0.459991	0.613321
Cyanobacteria	0.002033	0.006187	0	0.046542	0.574148	0.690507
Deferribacteres	0	0.002112	0	0.00229	0.809679	0.852294
Deinococcus_Thermus	0.005123	0.056579	0.002061	0.009397	0.378229	0.581891
Firmicutes	52.13	24.2278	33.3995	40.7743	0.188861	0.419691
Fusobacteria	0.024723	0.059144	0.033093	0.033924	0.939693	0.939693
Gemmatimonadetes	0	0	0	0.002287	0.267735	0.497698
Lentisphaerae	0	0	0	0	0.726008	0.806676
Planctomycetes	0	0	0	0	0.08228	0.260937
Proteobacteria	9.16219	22.9705	14.7424	14.9536	0.273734	0.497698
SR1	0	0	0	0	0.009173	0.069773
Spirochaetes	0.005142	0.010795	0.002031	0.006193	0.028384	0.14192
Synergistetes	0	0.002049	0	0.003642	0.586931	0.690507
Tenericutes	0	0.002774	0.005113	0.008915	0.010466	0.069773
Unclassified	0.075489	0.156465	0.049992	0.066054	0.428197	0.61171
Verrucomicrobia	0.00827	0.064956	0.058935	0.214294	0.104375	0.260937
