# Supplementary material for: Impact of Microbiota Diversity on Inflammatory Bowel Disease
Source: Microorganisms. 2025 Mar 21;13(4):710. doi: 10.3390/microorganisms13040710 (PMC12029714; doi:10.3390/microorganisms13040710)
Supplement: Supplementary file 1 [file microorganisms-13-00710-s001.zip › Table S10 Genus.A-B.wilcox.test.xls]

## Sheet: Genus.A-B.wilcox.test
Genus	median(A)	IQR(A)	median(B)	IQR(B)	p.value	FDR
Abiotrophia	0	0.002108	0	0	0.594115	0.760103
Acetanaerobacterium	0	0	0	0	0.352171	0.615807
Acetatifactor	0	0.009319	0.005943	0.015645	0.174946	0.411715
Acholeplasma	0	0	0	0	0.892508	0.952491
Achromobacter	0	0.00412	0	0	0.033916	0.226435
Acidaminococcus	0	0.002062	0	0.002067	0.627197	0.788404
Acidovorax	0	0	0.002034	0.002333	0.000659	0.051567
Acinetobacter	0.032869	0.030329	0.075272	0.414726	0.128221	0.390849
Actinomyces	0.031675	0.04135	0.046471	0.079062	0.478573	0.737898
Actinoplanes	0	0	0	0.002361	0.412934	0.676693
Actinotalea	0	0	0	0	0.040276	0.233452
Actinotignum	0	0	0	0	0.526373	0.738497
Adhaeribacter	0	0	0	0	0.1461	0.390849
Adlercreutzia	0	0	0	0	0.252337	0.506292
Aerococcus	0	0	0	0	0.245869	0.499721
Aeromonas	0	0	0	0	0.669142	0.824573
Aestuariispira	0	0.000509	0	0.002361	0.213724	0.471096
Agrococcus	0	0	0	0.007757	0.104602	0.390849
Akkermansia	0.008233	0.06527	0.058935	0.222929	0.27621	0.543734
Alcaligenes	0	0	0	0	0.594969	0.760103
Alistipes	0.237054	1.14966	0.216452	0.91167	0.899687	0.952491
Alkalibacterium	0	0	0	0	0.051035	0.275413
Allisonella	0	0	0	0	0.883372	0.952491
Allobaculum	0	0	0	0	0.148791	0.391358
Alloprevotella	0.02262	0.041573	0.028768	0.077838	0.528509	0.738497
Alloscardovia	0	0	0	0	0.035728	0.226435
Anaerococcus	0	0.002047	0.002051	0.008548	0.038342	0.226435
Anaerofilum	0	0	0	0	0.594969	0.760103
Anaerofustis	0	0	0	0	0.124467	0.390849
Anaeroglobus	0	0	0	0	0.1461	0.390849
Anaeroplasma	0	0	0	0.006186	0.008409	0.165692
Anaerosporobacter	0	0	0	0	0.558673	0.747285
Anaerostipes	0.042433	0.146797	0.087555	0.421986	0.517553	0.738497
Anaerotruncus	0.002065	0.004669	0.004148	0.027815	0.408468	0.676458
Anaerovibrio	0	0.006124	0	0.003286	0.615606	0.776954
Anaerovorax	0	0	0	0	0.312524	0.595277
Anoxybacillus	0	0	0	0	0.641168	0.799544
Aquihabitans	0	0	0	0	0.1461	0.390849
Aquisphaera	0	0	0	0	0.2394	0.499721
Arachidicoccus	0	0	0	0	0.1461	0.390849
Arcobacter	0	0	0	0	0.526373	0.738497
Arthrobacter	0	0.002081	0.001014	0.002284	0.187378	0.421938
Asaia	0	0	0	0	0.233414	0.499721
Atopobium	0	0.002058	0	0.001529	1	1
Azospirillum	0	0	0	0	0.252337	0.506292
Bacillus	0	0.00207	0.004094	0.101672	0.000426	0.051567
Bacteroides	18.3659	13.2528	11.2553	16.9793	0.06049	0.284218
Barnesiella	0.050043	0.529427	0.15196	0.536224	0.848169	0.941407
Bifidobacterium	0.105523	0.502624	0.159282	0.229592	0.966805	0.9857
Bilophila	0.060846	0.234253	0.004157	0.12313	0.111757	0.390849
Bizionia	0	0	0	0	0.558673	0.747285
Blastococcus	0	0	0	0	0.012316	0.183567
Blautia	0.635336	0.961295	0.498899	0.72086	0.399485	0.6651
Brachybacterium	0	0.000516	0	0.011425	0.116797	0.390849
Brevibacterium	0	0.00412	0.009205	0.064162	5.9e-05	0.018467
Brevundimonas	0	0.002067	0	0.003664	0.463282	0.721429
Brucella	0	0.002069	0	0.002054	0.893988	0.952491
Burkholderia	0	0.00212	0	0.003632	0.566234	0.747811
Butyricicoccus	0.082652	0.271206	0.054116	0.346584	0.873134	0.952491
Butyricimonas	0.009373	0.136868	0.003876	0.087792	0.871803	0.952491
Butyrivibrio	0	0.002067	0	0.001521	0.837557	0.932937
Caldicellulosiruptor	0	0	0	0	0.181679	0.41499
Campylobacter	0.002048	0.004134	0	0.004064	0.608617	0.771243
Capnocytophaga	0	0.002087	0.002032	0.005692	0.319335	0.60212
Cardiobacterium	0	0	0	0	0.174408	0.411715
Catabacter	0	0	0	0	0.245869	0.499721
Catenibacterium	0	0.002082	0	0.009815	0.883538	0.952491
Catonella	0	0	0	0	0.174408	0.411715
Cellvibrio	0	0	0	0	0.035728	0.226435
Centipeda	0	0	0	0	0.182967	0.41499
Chelativorans	0	0	0	0	0.594969	0.760103
Chitinophaga	0	0	0	0	0.526373	0.738497
Christensenella	0	0	0	0	0.05439	0.279083
Chryseobacterium	0	0	0	0.008282	0.15905	0.402437
Citrobacter	0.005113	0.012437	0.008615	0.029539	0.7667	0.885524
Cloacibacillus	0	0	0	0	0.83626	0.932937
Cloacibacterium	0	0	0	0	0.351338	0.615807
Clostridium_III	0	0	0	0	0.982532	0.994506
Clostridium_IV	0.088215	0.127564	0.050606	0.144044	0.373036	0.64154
Clostridium_XI	0.002083	0.024654	0.004424	0.20122	0.179228	0.41499
Clostridium_XVIII	0.13971	0.358239	0.257657	0.372255	0.705304	0.845669
Clostridium_XlVa	9.8603	13.1312	3.63569	11.8832	0.058167	0.284218
Clostridium_XlVb	0.25842	0.546296	0.035357	0.163574	0.018203	0.226435
Clostridium_sensu_stricto	0.032524	0.17213	0.150021	0.194445	0.084886	0.345507
Collinsella	0.271271	0.814359	0.165573	0.625933	0.145986	0.390849
Comamonas	0.002037	0.002712	0	0.007952	0.836304	0.932937
Conchiformibius	0	0	0	0	0.035728	0.226435
Coprobacillus	0	0	0	0	0.1461	0.390849
Coprobacter	0	0.002083	0.00288	0.07991	0.038018	0.226435
Coprococcus	0.008169	0.103412	0.009199	0.094844	0.912785	0.952491
Corynebacterium	0.015378	0.03313	0.038824	2.50215	0.053252	0.277798
Cryptobacterium	0	0	0	0	0.594969	0.760103
Cupriavidus	0	0	0	0	0.526373	0.738497
Deinococcus	0	0	0	0.009357	0.06935	0.310094
Delftia	0	0	0	0	0.666074	0.824036
Dermacoccus	0	0	0	0	0.34013	0.615807
Desulfovibrio	0.007163	0.016535	0.041579	0.485202	0.489643	0.738497
Devosia	0	0	0	0.004062	0.037884	0.226435
Dialister	0.016413	0.265383	0.005762	0.20278	0.34537	0.615807
Dietzia	0	0	0	0	0.035728	0.226435
Dorea	0.329974	0.616789	0.242804	1.14621	0.770753	0.886933
Effusibacillus	0	0	0	0	0.1461	0.390849
Eggerthella	0.007266	0.089794	0.005902	0.093663	0.851466	0.941727
Eikenella	0	0	0	0	0.174408	0.411715
Elizabethkingia	0.00935	0.074396	0.002231	0.081132	0.650318	0.807736
Enhydrobacter	0	0.006977	0.002223	0.00764	0.347077	0.615807
Enterococcus	0.028717	0.113366	0.066	0.133087	0.485481	0.738497
Enterorhabdus	0	0	0	0.004053	0.007918	0.165692
Erythrobacter	0	0	0	0	0.1461	0.390849
Escherichia	5.76019	16.6102	2.13533	8.46265	0.225309	0.493159
Eubacterium	0.025677	0.105756	0.059974	0.109492	0.454366	0.713081
Exiguobacterium	0	0	0	0	0.558673	0.747285
Ezakiella	0	0	0	0	0.1461	0.390849
Faecalibacterium	3.16995	12.7833	0.433528	10.7289	0.156878	0.402437
Faecalicoccus	0.011342	0.055447	0.025233	0.26462	0.078468	0.331898
Faecalitalea	0	0	0	0	0.526373	0.738497
Filifactor	0	0	0	0	0.245869	0.499721
Finegoldia	0	0.000508	0	0	0.687053	0.836761
Flavobacterium	0	0	0	0.002192	0.010058	0.165692
Flavonifractor	0.340226	0.746062	0.155588	0.326336	0.399485	0.6651
Fluviicola	0	0	0	0	0.1461	0.390849
Fretibacterium	0	0	0	0	0.352171	0.615807
Fusicatenibacter	0.115645	0.248938	0.03862	0.110259	0.042727	0.243155
Fusobacterium	0.017362	0.062048	0.028478	0.031066	0.912931	0.952491
Gaiella	0	0	0	0	0.988151	0.994506
Gemella	0.012199	0.02856	0.029801	0.038479	0.159432	0.402437
Geminicoccus	0	0	0	0	0.600661	0.764256
Gemmatimonas	0	0	0	0.002287	0.267735	0.533765
Gemmiger	0.334074	0.985309	0.037738	0.933351	0.418498	0.682239
Geobacillus	0	0	0	0	0.245869	0.499721
Geodermatophilus	0	0	0	0	0.124467	0.390849
Georgenia	0	0	0	0	0.911387	0.952491
Gluconobacter	0	0	0	0	0.368613	0.637436
Gordonia	0	0	0	0	0.352171	0.615807
Gordonibacter	0	0.002146	0	0.001547	0.9021	0.952491
Gp16	0	0.002071	0.00103	0.003692	0.236077	0.499721
Gp3	0	0	0	0	0.167773	0.410257
Gp4	0	0.014572	0	0.011446	0.777019	0.88741
Gp6	0	0	0	0	0.431211	0.68775
GpI	0	0.004623	0	0.046542	0.385809	0.654625
Granulicatella	0.012306	0.042019	0.015444	0.045427	0.325465	0.610003
Haematobacter	0	0	0	0.001552	0.063783	0.293589
Haemophilus	0.0621	0.074289	0.075162	0.110483	0.565357	0.747811
Halomonas	0	0	0	0	0.352171	0.615807
Helicobacter	0.006158	0.027976	0.022604	0.048996	0.515136	0.738497
Herbaspirillum	0	0	0	0	0.035728	0.226435
Holdemania	0	0.030984	0	0.003661	0.386919	0.654625
Howardella	0	0	0	0	0.691353	0.838734
Hydrocarboniphaga	0	0	0	0	0.009173	0.165692
Hydrogenoanaerobacterium	0	0.002091	0	0.003611	0.76348	0.885071
Hydrogenophilus	0	0	0	0	0.093308	0.360561
Hymenobacter	0	0	0	0	0.1461	0.390849
Hyphomicrobium	0	0	0	0	0.1461	0.390849
Intestinimonas	0.020647	0.127868	0.004203	0.088934	0.182309	0.41499
Kallotenue	0	0	0	0	0.035728	0.226435
Kineococcus	0	0	0	0	0.037279	0.226435
Kingella	0	0	0	0	0.526373	0.738497
Klebsiella	0.108102	0.459978	0.124692	0.163479	0.707876	0.845669
Knoellia	0	0.002064	0	0.001552	1	1
Kocuria	0.001014	0.004134	0.002158	0.119476	0.076611	0.328483
Kurthia	0	0	0	0	0.167773	0.410257
Lachnoanaerobaculum	0	0.002071	0.00205	0.003973	0.395872	0.6651
Lachnospira	0.004138	0.03462	0.001024	0.003561	0.057356	0.284218
Lachnospiracea_incertae_sedis	1.51758	5.76532	0.370479	2.04883	0.024977	0.226435
Lactobacillus	0.017308	0.042064	0.039954	0.221891	0.131532	0.390849
Lactococcus	0	0	0	0	0.148791	0.391358
Lautropia	0	0.002067	0	0.001549	0.275364	0.543734
Lentibacillus	0	0	0	0	0.558673	0.747285
Leptotrichia	0.004122	0.006123	0.003078	0.010292	0.779673	0.88741
Leuconostoc	0	0	0	0	0.087654	0.35174
Luteimonas	0	0	0	0	0.537383	0.744252
Luteococcus	0	0	0	0	0.009173	0.165692
Luteolibacter	0	0	0	0	0.035728	0.226435
Lysobacter	0	0	0	0	0.037279	0.226435
Massilia	0	0.000521	0	0	0.831554	0.932937
Megamonas	0.002045	0.014444	0.002069	0.012353	0.87401	0.952491
Megasphaera	0.018529	0.071612	0.006154	0.094023	0.685916	0.836761
Meiothermus	0	0	0	0	0.245869	0.499721
Mesorhizobium	0	0	0	0	0.506224	0.738497
Methylobacterium	0	0.002041	0	0.001685	0.716785	0.852364
Methylocystis	0	0	0	0	0.558673	0.747285
Methylophilus	0	0	0	0.002318	0.00103	0.064478
Microbacterium	0	0	0	0.002202	0.010058	0.165692
Micrococcus	0.003311	0.018729	0.012611	0.68031	0.151963	0.39637
Microvirga	0	0	0	0	0.704066	0.845669
Mitsuokella	0	0	0	0	0.138796	0.390849
Mobiluncus	0	0	0	0	0.1461	0.390849
Mogibacterium	0	0	0	0.002328	0.032998	0.226435
Moraxella	0	0	0	0	0.432865	0.68775
Morganella	0	0	0	0.001549	0.687053	0.836761
Mucilaginibacter	0	0	0	0	0.352171	0.615807
Mucispirillum	0	0.002112	0	0.00229	0.809679	0.914908
Murdochiella	0	0	0	0	0.947628	0.972484
Mycobacterium	0	0	0	0.002053	0.089615	0.355057
Mycoplasma	0	0	0	0	0.352171	0.615807
Negativicoccus	0	0	0	0	0.060839	0.284218
Neisseria	0.031838	0.031685	0.045186	0.052922	0.124868	0.390849
Nesterenkonia	0	0	0	0	0.046652	0.260751
Nevskia	0	0	0	0.001529	0.030872	0.226435
Nitrolancea	0	0	0	0	0.641168	0.799544
Nocardioides	0	0.002032	0	0.016797	0.109796	0.390849
Nocardiopsis	0	0	0	0.003558	0.00127	0.066252
Nonomuraea	0	0	0	0	0.035728	0.226435
Novosphingobium	0	0	0	0.001767	0.014267	0.20298
Odoribacter	0.017308	0.120463	0.025961	0.08334	0.899349	0.952491
Olsenella	0	0.009881	0	0.003609	0.955484	0.977341
Oribacterium	0	0.004192	0.00102	0.002328	0.985555	0.994506
Ornithinibacillus	0	0	0	0	0.009173	0.165692
Ornithinimicrobium	0	0	0	0	0.507079	0.738497
Oscillibacter	0.363819	0.831137	0.212141	0.760889	0.565357	0.747811
Oscillochloris	0	0	0	0	0.526373	0.738497
Paenibacillus	0	0	0.001024	0.007964	0.011342	0.177502
Parabacteroides	0.697885	1.41945	0.347681	0.939378	0.137914	0.390849
Paracoccus	0	0.002072	0	0.004143	0.313804	0.595277
Paraeggerthella	0	0	0	0	0.526373	0.738497
Paraprevotella	0.021783	0.056805	0.013436	0.025631	0.238487	0.499721
Parasutterella	0.023401	0.607625	0.009438	0.134306	0.584208	0.760103
Parvimonas	0	0.004054	0	0.004074	0.929963	0.967038
Patulibacter	0	0	0	0	0.1461	0.390849
Peptococcus	0	0	0	0	0.153595	0.397316
Peptoniphilus	0	0	0.003098	0.009778	0.000584	0.051567
Peptostreptococcaceae_incertae_sedis	0	0	0	0	0.035728	0.226435
Peptostreptococcus	0	0.002057	0.00102	0.011199	0.071247	0.314089
Phascolarctobacterium	0.028011	1.11872	0.022853	0.582031	0.534021	0.742883
Phenylobacterium	0	0	0	0.003534	0.382554	0.654314
Piscicoccus	0	0	0	0	0.08228	0.343382
Pisciglobus	0	0	0	0	0.558673	0.747285
Planomicrobium	0	0	0	0.001772	0.165087	0.410257
Plasticicumulans	0	0	0	0	0.1461	0.390849
Polynucleobacter	0	0	0	0	0.1461	0.390849
Pontibacter	0	0	0	0.008857	0.003105	0.107985
Porphyromonas	0.002035	0.002881	0.004143	0.014975	0.052709	0.277798
Prauserella	0	0	0	0	0.035728	0.226435
Prevotella	0.197387	2.86858	0.25484	1.7308	0.438022	0.692429
Propionibacterium	0.053788	0.077787	0.128304	13.5853	0.073453	0.319317
Propionispira	0	0.006215	0	0	0.299702	0.575501
Proteus	0	0	0	0	0.167773	0.410257
Pseudobutyrivibrio	0	0	0	0	0.197182	0.437716
Pseudoflavonifractor	0	0.002091	0	0.004147	0.942797	0.972484
Pseudomonas	0.040763	0.067914	0.129577	0.862016	0.058632	0.284218
Pseudonocardia	0	0	0	0.003543	0.172695	0.411715
Pseudoxanthomonas	0	0	0	0.001529	0.035497	0.226435
Psychrobacter	0	0	0	0	0.195808	0.437716
Pyramidobacter	0	0	0	0	0.912825	0.952491
Ralstonia	0	0	0	0	0.775733	0.88741
Rheinheimera	0	0	0	0	0.1461	0.390849
Rhizobium	0	0.004666	0.002029	0.010912	0.35652	0.619949
Rhodococcus	0	0.00824	0	0	0.084997	0.345507
Rhodoluna	0	0	0	0	0.002354	0.0921
Rikenella	0	0	0	0	0.002354	0.0921
Romboutsia	0.002041	0.002887	0.006724	0.016179	0.03552	0.226435
Roseburia	0.225919	0.480007	0.093355	0.650386	0.720311	0.852364
Rosenbergiella	0	0	0	0	0.1461	0.390849
Rothia	0.030735	0.055529	0.036677	0.096186	0.758044	0.883792
Rubellimicrobium	0	0	0	0	0.182967	0.41499
Rubrobacter	0	0	0	0	0.035728	0.226435
Rufibacter	0	0	0	0	0.035728	0.226435
Ruminobacter	0	0	0	0	0.988151	0.994506
Ruminococcus	0.029468	0.14751	0.015515	0.081526	0.517444	0.738497
Ruminococcus2	1.63066	5.00762	0.444666	4.13899	0.245272	0.499721
SR1	0	0	0	0	0.009173	0.165692
Saccharibacteria	0.006319	0.024661	0.041697	0.099787	0.008242	0.165692
Saccharofermentans	0	0	0	0	0.455643	0.713081
Salinimicrobium	0	0	0	0	0.594969	0.760103
Scardovia	0	0	0	0	0.352171	0.615807
Schlegelella	0	0	0	0	0.72165	0.852364
Schwartzia	0	0	0	0	0.759553	0.883792
Sedimentibacter	0	0	0	0	0.526373	0.738497
Selenomonas	0	0.002047	0	0	0.594115	0.760103
Senegalimassilia	0.00204	0.027406	0	0	0.066769	0.30288
Serratia	0.065083	0.167907	0.002038	0.063027	0.130971	0.390849
Shuttleworthia	0	0	0	0	0.526373	0.738497
Siphonobacter	0	0	0	0	0.1461	0.390849
Skermanella	0	0	0	0.004127	0.13071	0.390849
Slackia	0	0	0	0	0.911964	0.952491
Solirubrobacter	0	0	0	0	0.035728	0.226435
Solobacterium	0	0.004079	0	0.004058	0.707138	0.845669
Spartobacteria	0	0	0	0	0.298505	0.575501
Sphaerotilus	0	0	0	0	0.1461	0.390849
Sphingobium	0	0	0	0.014529	0.048166	0.26449
Sphingomonas	0	0.007122	0.005181	0.040128	0.059078	0.284218
Spirosoma	0	0	0	0	0.904465	0.952491
Sporobacter	0	0	0	0	0.432865	0.68775
Staphylococcus	0.039779	0.060363	0.058928	0.757631	0.338047	0.615807
Stenotrophomonas	0	0.004622	0.003041	0.162886	0.092197	0.360561
Stomatobaculum	0	0	0	0.001521	0.285176	0.55441
Streptococcus	0.189862	0.366228	0.26659	0.72666	0.238487	0.499721
Streptomyces	0	0	0	0	0.898409	0.952491
Succinivibrio	0.009227	0.010787	0.004096	0.014411	0.284217	0.55441
Sutterella	0.019494	1.38666	0.031379	0.195342	0.787978	0.893613
Syntrophomonas	0	0	0	0	0.526373	0.738497
Tepidimonas	0	0	0	0	0.035728	0.226435
Tepidiphilus	0	0	0	0	0.558673	0.747285
Tessaracoccus	0	0	0	0	0.947628	0.972484
Thauera	0	0	0	0	0.035728	0.226435
Thermomonas	0	0	0	0	0.1461	0.390849
Thermus	0.002051	0.048136	0	0.002058	0.033759	0.226435
Thioclava	0	0	0	0	0.009173	0.165692
Treponema	0.005142	0.010795	0.002031	0.006193	0.028384	0.226435
Trueperella	0	0	0	0	0.526373	0.738497
Tumebacillus	0	0	0	0	0.035728	0.226435
Turicella	0	0	0	0	0.526373	0.738497
Turicibacter	0	0	0	0.002284	0.037477	0.226435
Unclassified	6.42909	8.73464	8.24122	11.4417	0.940286	0.972484
Undibacterium	0	0	0	0	0.432865	0.68775
Ureaplasma	0	0	0	0	0.757787	0.883792
Varibaculum	0	0	0	0	0.558673	0.747285
Veillonella	0.175786	0.256496	0.210464	0.494221	0.468251	0.725557
Victivallis	0	0	0	0	0.726008	0.854288
Vulcaniibacterium	0	0	0	0	0.41076	0.676673
Weissella	0	0	0	0	0.431387	0.68775
Xanthomonas	0	0	0	0	0.1461	0.390849
Zoogloea	0	0	0	0	0.1461	0.390849
