# Supplementary material for: Impact of Microbiota Diversity on Inflammatory Bowel Disease
Source: Microorganisms. 2025 Mar 21;13(4):710. doi: 10.3390/microorganisms13040710 (PMC12029714; doi:10.3390/microorganisms13040710)
Supplement: Supplementary file 1 [file microorganisms-13-00710-s001.zip › Table S11 Species.A-B.abundance.xls]

## Sheet: Species.A-B.abundance
	Abiotrophia_defectiva	Acetanaerobacterium_elongatum	Acetatifactor_muris	Acidaminococcus_fermentans	Acidaminococcus_intestini	Acinetobacter_calcoaceticus	Acinetobacter_johnsonii	Acinetobacter_schindleri	Acinetobacter_variabilis	Actinomyces_cardiffensis	Actinomyces_dentalis	Actinomyces_graevenitzii	Actinomyces_massiliensis	Actinomyces_odontolyticus	Actinoplanes_nipponensis	Actinotalea_ferrariae	Actinotignum_sanguinis	Adhaeribacter_terreus	Adlercreutzia_equolifaciens	Aerococcus_urinaeequi	Aestuariispira_insulae	Agrococcus_citreus	Akkermansia_muciniphila	Alcaligenes_faecalis	Alistipes_finegoldii	Alistipes_indistinctus	Alistipes_onderdonkii	Alistipes_shahii	Alistipes_timonensis	Alkalibacterium_pelagium	Allisonella_histaminiformans	Allobaculum_stercoricanis	Alloprevotella_rava	Alloprevotella_tannerae	Alloscardovia_omnicolens	Anaerococcus_octavius	Anaerococcus_tetradius	Anaerococcus_vaginalis	Anaerofilum_pentosovorans	Anaerofustis_stercorihominis	Anaeroglobus_geminatus	Anaeroplasma_abactoclasticum	Anaerosporobacter_mobilis	Anaerostipes_caccae	Anaerostipes_hadrus	Anaerotruncus_colihominis	Anaerovibrio_lipolyticus	Anaerovorax_odorimutans	Anoxybacillus_tepidamans
N10	0	0	0.016551	0	0	0.008275	0.012413	0.01862	0.01862	0	0	0.049652	0	0.010344	0.008275	0.004138	0	0	0	0	0	0	0	0	0.002069	0	0.004138	0	0	0	0	0	0.082754	0.002069	0	0	0	0	0	0	0	0	0	0	0.140682	0	0	0	0
N11	0	0	0.006199	0	0	0	0.006199	0.020663	0.008265	0	0	0.002066	0	0.006199	0.008265	0	0	0	0	0	0.002066	0.004133	0.076454	0	0.002066	0	0.006199	0.002066	0	0	0	0	0.051658	0	0	0	0	0	0	0	0	0	0	0.002066	0.006199	0.006199	0.006199	0	0
N12	0.050354	0	0.008392	0	0	0	0	0.029373	0.004196	0.006294	0	0	0	0.01049	0.004196	0	0	0	0	0	0	0.002098	0.002098	0	0.006294	0.023079	0.046157	0.002098	0	0	0	0	0.041961	0	0	0	0	0	0	0	0	0	0	0	0.031471	0	0	0	0
N13	0	0.009343	0.011678	0	0	0	0.002336	0.011678	0.014014	0	0	0	0	0.002336	0.009343	0	0	0	0.004671	0	0.002336	0	0.004671	0	0.002336	0.030363	0.011678	0.07474	0	0	0.028028	0	5.54479	0	0	0	0	0	0.007007	0	0	0	0	0.002336	0.42742	0.002336	0.014014	0	0
N15	0	0	0.018609	0	0	0.002068	0.002068	0.014474	0.010338	0	0	0	0	0.002068	0.012406	0	0	0	0	0	0.002068	0.002068	0.004135	0	0.008271	0	0.409404	0	0	0	0	0	0.111656	0	0	0.002068	0	0	0	0	0	0.002068	0	0	0.035151	0.138536	0	0.002068	0
N16	0	0	0.024957	0	0	0.00208	0.004159	0.024957	0.010399	0.006239	0	0	0	0.008319	0.016638	0	0	0	0	0	0	0	0.23917	0	0.006239	0	1.34143	0	0	0	0	0	0.054073	0	0	0	0	0	0	0	0	0	0	0.00208	0.453383	0.004159	0.027037	0	0
N17	0	0	0.012525	0	0.118988	0	0	0.012525	0	0.002088	0	0.002088	0	0.00835	0.002088	0	0	0	0	0	0	0	0.037575	0	0.002088	0.037575	0.223363	0.004175	0	0	0	0	0.039663	0.004175	0	0	0	0	0	0	0	0	0	0	0.152388	0.002088	0	0	0
N18	0	0	0.010342	0	0	0.002068	0.004137	0	0	0.006205	0	0	0	0.217184	0	0	0	0	0	0	0	0	0.031026	0	0.130311	0.047574	0.579159	0.012411	0	0	0	0	0.016547	0	0	0	0	0	0	0.095147	0	0.004137	0	0	0.124105	0.002068	0.006205	0	0
N19	0	0	0.012371	0	0.002062	0.002062	0	0	0	0.018557	0	0.002062	0	0.026805	0	0	0	0	0	0	0	0	0.065981	0	0.072166	0.03299	0.012371	0.35877	0	0	0.002062	0	0.010309	0	0	0	0	0	0	0	0	0.002062	0	0.002062	0.055671	0.002062	0	0	0
N1	0	0	0	0	0	0.00247	0.014817	0.012348	0.00247	0	0	0.007409	0	0.009878	0	0	0	0	0	0	0	0	0.00247	0	0.007409	0	0	0.143231	0	0	0	0	0.029634	0.009878	0	0	0	0.004939	0	0.00247	0	0	0	0	0.239542	0.125945	0	0	0
N20	0.002251	0	0.009004	0	0	0	0.004502	0	0.002251	0.02476	0	0	0	0.058524	0	0	0	0	0	0	0	0.004502	0.02476	0	0.002251	0.07203	0.589745	0.616756	0.002251	0	0.011255	0	0.009004	0	0	0	0	0	0	0.011255	0	0	0	0	0.015757	0.058524	0	0	0
N21	0.006229	0	0.024915	0	0	0.002076	0.004153	0	0	0.010381	0	0	0	0	0	0	0	0	0	0	0.006229	0	0.037373	0	0.008305	0	5.82397	0.728775	0	0	0	0	0.014534	0	0	0	0	0	0	0.014534	0	0.002076	0	0	0.26784	0.012458	0.010381	0	0
N28	0	0	0.020399	0	0	0.00204	0.030599	0.016319	0	0.014279	0	0	0	0.00204	0	0	0	0	0	0	0	0	0.032638	0	0	0	0.014279	0	0	0	0	0	0.014279	0	0	0	0	0	0	0	0	0	0	0	0.169312	0.00408	0	0	0
N2	0	0	0.004363	0	0	0.002182	0.015271	0.008726	0.006545	0.006545	0	0	0	0.026179	0	0	0	0	0	0	0	0	0.089443	0	0.004363	0.002182	0.023997	0.017452	0	0	0	0	0.023997	0.002182	0	0	0	0.004363	0	0	0	0	0	0	0.015271	0.013089	0	0.002182	0
N30	0	0	0.010263	0	0.192943	0	0	0.014368	0.002053	0.016421	0	0	0.004105	0.012316	0	0	0	0	0	0	0	0.002053	0.092366	0	0.002053	0.40436	0.194996	0.660933	0.032841	0	0	0	0.010263	0	0	0.018473	0	0.57883	0	0	0	0	0	0	0.018473	0	0	0	0
N31	0.010351	0	0.008281	0	0	0.00207	0.00207	0.014492	0	0.012422	0	0	0	0.00207	0	0	0	0	0	0	0	0	0.043476	0	0.00207	0.004141	0.020703	0.060038	0	0	0.020703	0	0.068319	0	0	0	0	0	0	0	0	0.00207	0	0.008281	0.064178	0.111794	0	0	0
N32	0	0	0.008409	0	0.420433	0	0	0.014715	0	0	0	0	0	0.031532	0	0	0	0	0	0	0	0	2.17574	0	0.004204	0.004204	0.994324	0.603321	0	0	0	0.002102	0.016817	0.002102	0	0	0	0	0	0	0	0	0	0	0.04835	0.002102	0.016817	0	0
N33	0	0	0	0	0	0.059044	0	0	0	0.002036	0	0.01018	0.024432	0.004072	0	0	0	0	0	0	0	0	0	0	0.004072	0	0	0.08144	0	0	0	0	3.47748	0	0	0	0	0	0	0	0	0	0	0	0.006108	0.002036	0.002036	0	0
N35	0.004045	0	0	0	0	0.056637	0.002023	0	0	0.006068	0	0	0	0.006068	0	0	0	0	0	0	0	0	0	0	0	0	0	0	0	0	0	0	0.016182	0	0	0	0	0	0	0	0	0	0	0	0.250819	0	0	0	0
N36	0.002029	0	0	0	0	0.038546	0	0	0.002029	0.008115	0	0	0	0.034488	0	0	0	0	0	0	0	0	0	0	0.002029	0	0	0.14404	0	0	0.006086	0	0.572101	0	0	0	0	0	0	0	0	0	0	0	0.036517	0	0	0	0
N37	0.014255	0	0	0	0	0.042766	0	0	0	0.008146	0	0	0	0.008146	0	0	0	0	0	0	0	0	0.004073	0	0	0	0.014255	0.073312	0	0	0	0.002036	0.010182	0	0	0.002036	0	0	0	0.020365	0	0	0	0	0.012219	0	0.006109	0	0
N38	0.006092	0	0	0	0	0.060921	0	0	0.002031	0	0	0	0.004061	0.006092	0.018276	0	0	0	0	0	0	0	0.008123	0	0.002031	0	0.020307	0.022338	0	0	0	0	0.002031	0	0	0	0	0	0	0	0	0	0	0	0.008123	0.004061	0	0	0
N3	0	0	0	0	1.43437	0.002061	0.024731	0.006183	0.004122	0.002061	0	0	0	0.006183	0	0	0	0	0	0	0	0	0.006183	0	1.37254	0.057705	0.086557	0.016487	0.008244	0	0	0	0.026791	0	0	0	0	0.002061	0	0	0	0	0	0.006183	0.008244	0	0.004122	0.006183	0.002061
N40	0	0	0	0	0	0.058864	0	0	0.00203	0.054805	0	0.038566	0	0.054805	0	0	0.006089	0	0	0.012179	0	0.010149	0.012179	0	0.00406	0.006089	0	0	0	0	0	0	0	0	0	0.022328	0	0	0	0	0	0	0	0	0.064954	0.00203	0.00406	0	0
N41	0.008139	0	0	0	0	0.004069	0	0	0	0	0	0	0	0.03866	0	0	0	0	0	0	0	0	0.002035	0	0	0	0	0	0	0	0	0.002035	0.008139	0	0	0	0	0	0	0	0	0	0	0	0.048833	0	0	0	0
N42	0.002048	0	0	0	0	0	0	0	0	0	0	0	0	0.006144	0	0	0	0	0	0	0	0	0.002048	0	0.002048	0.012289	0.002048	0.409626	0	0	0.172043	0	0	0.002048	0	0	0	0	0	0	0	0	0	0	3.49821	0.004096	0.002048	0	0
N44	0	0	0	0.168736	0	0.002163	0	0	0	0	0	0	0	0.010816	0	0	0	0	0.002163	0	0.002163	0	0.071388	0.023796	0.008653	0.032449	0.028123	0.032449	0.008653	0	0	0	0.010816	0	0	0	0	0	0	0	0	0	0	0.086531	0.348289	0	0.008653	0	0
N45	0	0	0	0	0.090151	0.008196	0	0	0	0.032782	0	0	0	0.006147	0	0	0	0	0	0	0	0	0.008196	0	0.024587	0.002049	0.127031	0.004098	0.002049	0	0	0	0	0	0	0	0	0	0	0	0	0	0	0	0.006147	0	0.002049	0	0
N46	0	0	0	0	0.002068	0.002068	0.035158	0	0	0.022749	0	0	0	0	0	0	0	0	0	0	0	0	0.171654	0	0.004136	0	0.002068	0.002068	0	0	0	0	0.03309	0.002068	0	0	0	0	0	0	0	0	0	0	0.010341	0	0	0	0
N47	0.00206	0	0	0	0.00206	0.150413	0	0	0	0.014423	0.00206	0.00206	0	0.032967	0	0	0	0	0	0	0	0	0	0	0.00206	0	0.010302	0.09066	0	0	0	0	0.018544	0	0	0	0	0	0	0	0	0	0	0.605773	0.714977	0	0.00206	0	0
N48	0	0	0	0	0	0.200315	0	0	0	0	0	0	0	0.002044	0	0	0	0	0	0	0.002044	0	0	0	0	0	0.002044	0.002044	0	0	0	0	0.02044	0	0	0	0	0	0	0	0	0	0	0.002044	0.002044	0.002044	0.002044	0	0
N4	0.004127	0	0.002063	0.002063	0	0	0.010317	0.01857	0.004127	0.00619	0	0.002063	0	0.010317	0	0	0	0	0	0.002063	0.156814	0.002063	0.00619	0	0.002063	0	1.85907	0.01238	0	0	0	0	0.01238	0	0	0	0	0	0	0	0	0	0	0	0.002063	0.008253	0	0	0.002063
N52	0	0	0	0	0	0.16538	0	0.09392	0	0	0	0	0.002042	0.008167	0	0	0	0	0	0	0	0	0.41243	0	0	0.006125	0.741149	0.002042	0	0	0	0	0.002042	0	0	0.09392	0	0	0	0	0	0	0	0	0.002042	0	0	0	0
N53	0	0	0	0	0	0.171079	0.00611	0	0	0	0	0	0	0	0	0	0	0	0	0	0.002037	0	0	0	0.00611	0.022403	0.0611	0.028513	0	0	0	0	4.27088	0	0	0	0	0	0	0	0	0	0	0.004073	0.046843	0.02444	0	0.002037	0
N54	0	0	0	0	0	0	0	0	0	0.088863	0	0.004133	0	0.004133	0	0	0	0	0	0	0	0	0.002067	0	0	0	0	0	0	0	0	0	0.022732	0.002067	0	0	0	0.004133	0	0	0	0	0	0.002067	0	0	0.0062	0	0
N5	0.012343	0	0	0	0.002057	0.002057	0.024686	0.006171	0.004114	0.004114	0.004114	0	0.002057	0.002057	0	0	0	0	0	0	0.0144	0	5.21487	0	0.002057	0.063772	0.072	0.166629	0	0	0	0	0.032914	0.010286	0	0	0	0.002057	0	0	0	0	0.002057	0	0.018514	0.004114	0.006171	0	0
N6	0	0	0	0	0	0.002044	0.022486	0.004088	0.002044	0.012265	0	0.004088	0.006133	0.198287	0	0.002044	0	0	0	0	0	0	0.016354	0	0.004088	0	0	0	0	0	0	0	0.016354	0.002044	0	0	0	0.002044	0	0	0	0	0	0	0.002044	0.002044	0	0.028619	0.006133
N7	0	0	0	0	0.031035	0	0.014483	0.004138	0.004138	0.02069	0	0	0	0.043449	0	0	0	0	0	0	0	0	0	0	0.012414	0	0.25449	0.062071	0	0	0	0	0.078623	0	0	0	0	0	0	0	0	0	0	0	0.391045	0	0.002069	0.002069	0
N8	0	0.004135	0	0	0.002067	0.002067	0.006202	0.002067	0.004135	0	0	0	0	0.026876	0	0	0	0	0	0.002067	0.113704	0	0.008269	0	0.010337	0.037212	0.035145	0.477559	0	0	0	0	0.020674	0.008269	0	0	0	0.002067	0	0	0	0	0	0	0	0.016539	0.008269	0	0.002067
N9	0	0	0.008334	0	0	0.008334	0.004167	0.025001	0.004167	0.00625	0	0.002083	0	0.010417	0.00625	0	0	0	0.025001	0	0	0	1.44795	0	0.027084	0.010417	0.091669	0.14167	0	0	0	0.002083	0.072918	0.008334	0	0	0	0	0	0	0	0	0	0.002083	0.100002	0.002083	0	0	0
S22	0	0	0.008245	0.002061	0	0	0	0	0	0.002061	0	0	0.002061	0.012368	0	0	0	0	0	0	0.030919	0.002061	0.059777	0	0.002061	0.002061	0.17933	0.06596	0	0	0	0	0.002061	0	0	0	0	0	0	0	0	0.006184	0	0	0.453477	0	0	0	0
S23	0	0	0.012411	0	0.002069	0.002069	0	0.018617	0	0	0	0	0	0.006206	0	0	0	0	0	0	0	0	0.035165	0	0.012411	0	0.012411	0.022754	0	0	0.002069	0	0.070329	0	0	0	0	0	0	0	0	0	0	0	0.002069	0.006206	0	0	0
S24	0	0	0.016711	0.350936	0	0	0.006267	0.002089	0	0.004178	0	0	0	0.004178	0	0	0	0	0	0	0	0	0.188001	0	0.010445	0.008356	0.0188	0.0564	0	0	0.012533	0	0.002089	0	0	0	0	0	0	0	0	0	0	0	0.048045	0.002089	0.010445	0	0
S25	0.063487	0	0.008192	0	0	0	0	0.012288	0	0.180221	0	0.014336	0	0.059391	0	0	0	0	0	0	0	0	0.022528	0	0.006144	0.002048	0.006144	0	0	0	0	0	0.02048	0.008192	0	0	0	0	0	0	0	0.004096	0	0	0.034815	0.008192	0	0	0
S26	0	0	0.885917	0	0	0.004828	0	0.007242	0	0	0	0.002414	0	0.014484	0.007242	0.007242	0	0	0	0	0	0.009656	0.270362	0	0.009656	0	0.214841	0.617969	0	0	0	0.055521	0.130353	0.002414	0	0.002414	0	0	0	0	0	0.009656	0	0	0.055521	0.045865	0	0	0
S27	0.002062	0	0.002062	0	0.002062	0.004124	0	0.006186	0.002062	0.002062	0	0.002062	0	0.004124	0	0	0	0	0	0	0	0	0.080412	0	0.016495	0	0.954639	0.072165	0	0	0	0	0.028866	0	0	0	0	0	0	0	0	0.006186	0	0	0.119588	0.008247	0.002062	0	0
S29	0	0	0.012448	0	0.002075	0	0	0.012448	0.002075	0	0.002075	0	0	0.004149	0	0	0	0	0.029046	0	0.006224	0	0.058092	0	0.012448	0.031121	0.047719	0.170128	0	0	0	0	0.024897	0	0	0	0	0.002075	0.002075	0	0	0	0	0.002075	4.56649	0	0.012448	0	0
S34	0	0	0	0	0	0.06489	0	0	0	0.004056	0	0.010139	0.002028	0.004056	0	0	0	0	0	0	0	0	0.002028	0	0	0	0.010139	0	0	0	0.066918	0	0.020278	0.002028	0	0.002028	0	0	0	0	0	0	0	0	0.346758	0.026362	0.002028	0	0
S39	0	0	0.003694	0	0	0.192073	0.956673	0	0.118199	0.690725	0	0	0	0.162524	0.206848	0	0	0	0	0	0	0	0	0	0.007387	0	0.003694	0.007387	0	0	0	0	0.132974	0	0	0.003694	0	0	0	0	0	0	0	0	0.003694	0	0.003694	0	0
S43	0	0	0	0.307706	0.069627	0.002246	0	0	0	0.004492	0	0	0	0.01123	0	0	0	0	0.015722	0	0	0	0.132516	0	0.287492	0.116794	0.170698	0.184174	0.035936	0	0	0	0.006738	0	0	0	0.002246	0	0	0	0	0	0.015722	0	0.318936	0.031444	0	0	0
S49	0.043369	0	0	0	0	0.150758	0	0	0	0.014456	0	0	0	0.06402	0	0	0	0	0	0	0.002065	0	0	0	0.002065	0	0.002065	0.002065	0	0	0	0	0.033043	0.002065	0	0.030978	0.024782	0	0	0	0	0	0	0.113585	0.008261	0	0	0	0
S50	0.010148	0	0	0	0.133953	0.146131	0.00203	0	0	0.020296	0	0	0	0.087272	0	0	0	0	0	0	0.008118	0	0	0	0.006089	0	0.006089	0.042621	0	0	0	0	0.010148	0	0	0	0	0	0	0	0.008118	0	0	0	0.004059	0.00203	0	0	0
S51	0	0	0	0	0	0.128088	0	0	0	0.028464	0.002033	0.018298	0	0.03253	0	0	0	0	0	0	3.96259	0	0.004066	0.008133	0.004066	0	0.465589	0	0	0	0	0	0.006099	0	0	0	0	0.010166	0	0	0	0	0	0.014232	2.05144	0.002033	0.004066	0	0
S55	0	0	0	0	0	0.073417	0	0	0.012236	0	0	0	0	0.012236	0	0	0	0	0	0	0	0	0.267156	0	0.002039	0	0.002039	0	0	0	0	0	0.087692	0	0	0	0	0	0	0	0	0	0	0	0	0	0.002039	0	0
S57	0	0	0.754646	0	0	0.254693	0.311291	0.091972	0.021224	0.207528	0.099047	0	0	1.03764	0.007075	0.351382	0	0.066032	0	0	0.002358	0.075465	0.266484	0	0.009433	0	0.066032	2.70022	0	0.016508	0	0.073106	0.063673	0.096689	0.254693	0.382039	0	0	0	0	0	0.009433	0	0	0.58485	0.028299	0	0	0.169795
S58	0	0	0	0	0	0.006206	0.386843	0	0.124121	0.004137	0	0.002069	0	0.045511	0.227555	0	0	0	0	0	0	0.614398	0	0	0.002069	0	0.004137	0	0	0	0	0	0.014481	0	0	0.002069	0.107571	0.21928	0	0	0	0	0	0	0	0	0.004137	0.002069	0
S59	0	0	0.657321	0	0	0.007068	0.245023	0.654965	0	0	0	0	0	0.007068	0.002356	0.002356	0	0	0	0	0	0.214395	0.237955	0	0.016492	0	0.320415	7.86901	0	0	0	0.028272	0.087172	0.002356	0	0	0	0	0	0	0	0.009424	0	0	0.007068	0.044764	0	0	0
S60	0	0	0.77708	0	0	0.354292	0.472389	0.155888	0.047239	0.002362	0	0	0	0.004724	0.002362	0.030705	0	0	0.094478	0	0.002362	0.014172	0.418064	0	0.016534	0	0.07322	0.160612	0	0	0	0.018896	0.467665	0.203127	0.002362	0.094478	0	0	0	0	0	0.009448	0	0	0.758184	0.044877	0	0	0
[truncated: 206 more columns]
