# Supplementary material for: Impact of Microbiota Diversity on Inflammatory Bowel Disease
Source: Microorganisms. 2025 Mar 21;13(4):710. doi: 10.3390/microorganisms13040710 (PMC12029714; doi:10.3390/microorganisms13040710)
Supplement: Supplementary file 1 [file microorganisms-13-00710-s001.zip › Table S12 Species.A-B.wilcox.test.xls]

## Sheet: Species.A-B.wilcox.test
Species	median(A)	IQR(A)	median(B)	IQR(B)	p.value	FDR
Abiotrophia_defectiva	0	0.002108	0	0	0.594115	0.747913
Acetanaerobacterium_elongatum	0	0	0	0	0.352171	0.631898
Acetatifactor_muris	0	0.009319	0.005943	0.015645	0.174946	0.457947
Acidaminococcus_fermentans	0	0	0	0	0.142309	0.435605
Acidaminococcus_intestini	0	0.002058	0	0.001547	1	1
Acinetobacter_calcoaceticus	0.002069	0.015887	0.006637	0.139507	0.052216	0.374776
Acinetobacter_johnsonii	0.002069	0.007231	0	0.185334	0.83631	0.929459
Acinetobacter_schindleri	0.003077	0.014479	0.001045	0.012408	1	1
Acinetobacter_variabilis	0.001014	0.004129	0	0.009696	0.978151	0.998021
Actinomyces_cardiffensis	0.006197	0.012886	0.004096	0.018321	0.771147	0.873182
Actinomyces_dentalis	0	0	0	0	0.151937	0.439114
Actinomyces_graevenitzii	0	0.002062	0	0.002067	0.742889	0.858664
Actinomyces_massiliensis	0	0	0	0	0.623697	0.773106
Actinomyces_odontolyticus	0.008334	0.022705	0.012302	0.050826	0.10845	0.435605
Actinoplanes_nipponensis	0	0	0	0.002361	0.412934	0.690811
Actinotalea_ferrariae	0	0	0	0	0.040276	0.338166
Actinotignum_sanguinis	0	0	0	0	0.526373	0.738915
Adhaeribacter_terreus	0	0	0	0	0.1461	0.435605
Adlercreutzia_equolifaciens	0	0	0	0	0.252337	0.527455
Aerococcus_urinaeequi	0	0	0	0	0.245869	0.526551
Aestuariispira_insulae	0	0.000509	0	0.002361	0.213724	0.505889
Agrococcus_citreus	0	0	0	0.007757	0.104602	0.435605
Akkermansia_muciniphila	0.008233	0.06527	0.058935	0.222929	0.27621	0.559031
Alcaligenes_faecalis	0	0	0	0	0.594969	0.747913
Alistipes_finegoldii	0.003198	0.005573	0.00841	0.009871	0.062936	0.411864
Alistipes_indistinctus	0.001025	0.0249	0	0.001536	0.085227	0.435605
Alistipes_onderdonkii	0.02235	0.200025	0.033259	0.171069	0.807214	0.909393
Alistipes_shahii	0.019895	0.140017	0.04951	0.167233	0.709613	0.837607
Alistipes_timonensis	0	0	0	0	0.484219	0.738915
Alkalibacterium_pelagium	0	0	0	0	0.1461	0.435605
Allisonella_histaminiformans	0	0	0	0	0.883372	0.958036
Allobaculum_stercoricanis	0	0	0	0	0.148791	0.435605
Alloprevotella_rava	0.020557	0.041573	0.026881	0.07173	0.584879	0.747913
Alloprevotella_tannerae	0	0.002053	0	0.002283	0.449986	0.730817
Alloscardovia_omnicolens	0	0	0	0	0.035728	0.324469
Anaerococcus_octavius	0	0	0	0.002328	0.02129	0.324469
Anaerococcus_tetradius	0	0	0	0	0.009173	0.204099
Anaerococcus_vaginalis	0	0	0	0	0.892508	0.958036
Anaerofilum_pentosovorans	0	0	0	0	0.594969	0.747913
Anaerofustis_stercorihominis	0	0	0	0	0.124467	0.435605
Anaeroglobus_geminatus	0	0	0	0	0.1461	0.435605
Anaeroplasma_abactoclasticum	0	0	0	0.006186	0.008409	0.204099
Anaerosporobacter_mobilis	0	0	0	0	0.558673	0.742118
Anaerostipes_caccae	0	0.002063	0	0	0.376566	0.659137
Anaerostipes_hadrus	0.04168	0.148405	0.051783	0.421986	0.608154	0.758063
Anaerotruncus_colihominis	0.002065	0.004669	0.004148	0.027815	0.408468	0.685918
Anaerovibrio_lipolyticus	0	0.006124	0	0.003286	0.615606	0.765209
Anaerovorax_odorimutans	0	0	0	0	0.312524	0.604416
Anoxybacillus_tepidamans	0	0	0	0	0.641168	0.786005
Aquihabitans_daechungensis	0	0	0	0	0.1461	0.435605
Aquisphaera_giovannonii	0	0	0	0	0.2394	0.524793
Arachidicoccus_rhizosphaerae	0	0	0	0	0.1461	0.435605
Arcobacter_butzleri	0	0	0	0	0.526373	0.738915
Arthrobacter_ramosus	0	0.002081	0.001014	0.002284	0.187378	0.46324
Asaia_lannensis	0	0	0	0	0.233414	0.524793
Atopobium_rimae	0	0.002058	0	0.001529	1	1
Bacillus_cereus	0	0	0.002039	0.002286	0.002054	0.080579
Bacteroides_acidifaciens	0	0.008806	0	0.008335	0.541054	0.742118
Bacteroides_caccae	0.021373	0.708622	0.047168	0.182628	0.469787	0.738915
Bacteroides_cellulosilyticus	0.013331	0.218072	0.006114	0.018178	0.124238	0.435605
Bacteroides_eggerthii	0	0	0	0.002084	0.258075	0.53655
Bacteroides_fragilis	0.792218	3.67258	0.248927	1.67414	0.418498	0.692311
Bacteroides_massiliensis	0.005337	0.016394	0.0093	0.018753	0.752828	0.867898
Bacteroides_nordii	0.00204	0.01037	0	0.002082	0.225226	0.514167
Bacteroides_plebeius	0.013265	0.008703	0.010377	0.00977	0.192586	0.473485
Bacteroides_salyersiae	0	0.004388	0	0.001525	0.137342	0.435605
Bacteroides_sartorii	0	0	0	0	0.526373	0.738915
Bacteroides_stercoris	0.011291	0.372174	0.005344	0.04788	0.078012	0.435605
Bacteroides_uniformis	0.503748	1.10107	0.206517	0.512904	0.133456	0.435605
Bacteroides_vulgatus	7.24082	11.014	3.26393	6.49965	0.076061	0.435605
Bacteroides_xylanisolvens	0.465559	0.631647	0.252836	0.319871	0.167057	0.45727
Barnesiella_intestinihominis	0.038353	0.524732	0.118261	0.507251	0.966805	0.997218
Bifidobacterium_animalis	0.005323	0.01427	0.010283	0.015768	0.118122	0.435605
Bifidobacterium_bifidum	0	0	0	0	0.740127	0.857699
Bifidobacterium_faecale	0.020477	0.136073	0.025288	0.17735	0.833293	0.929362
Bifidobacterium_longum	0.041633	0.132022	0.013187	0.062916	0.141266	0.435605
Bilophila_wadsworthia	0.060846	0.234253	0.004157	0.12313	0.111757	0.435605
Bizionia_hallyeonensis	0	0	0	0	0.558673	0.742118
Blastococcus_saxobsidens	0	0	0	0	0.012316	0.241287
Blautia_faecis	0.101269	0.280462	0.026863	0.152962	0.239376	0.524793
Blautia_luti	0.102969	0.281623	0.031758	0.161991	0.094409	0.435605
Blautia_schinkii	0	0.002043	0	0	0.320512	0.612137
Blautia_wexlerae	0.213162	0.468469	0.089493	0.305622	0.187037	0.46324
Brevibacterium_celere	0	0.004102	0.008443	0.063969	0.000214	0.031892
Brevibacterium_paucivorans	0	0	0	0.00421	0.032998	0.324469
Brevundimonas_nasdae	0	0.002067	0	0.003664	0.463282	0.738915
Brucella_melitensis	0	0.002069	0	0.002054	0.893988	0.958036
Burkholderia_contaminans	0	0.00212	0	0.003632	0.566234	0.742437
Butyricicoccus_pullicaecorum	0.082652	0.271206	0.054116	0.346584	0.873134	0.955969
Butyricimonas_faecihominis	0.002056	0.06725	0.001014	0.008166	0.353579	0.631898
Butyricimonas_paravirosa	0	0.036276	0.00236	0.012523	0.707932	0.837607
Butyricimonas_virosa	0	0	0	0	0.679303	0.819214
Butyrivibrio_crossotus	0	0.002067	0	0.001521	0.837557	0.929459
Campylobacter_gracilis	0	0.002058	0	0	0.335668	0.631898
Campylobacter_hominis	0	0	0	0	0.183798	0.459495
Capnocytophaga_granulosa	0	0.00205	0	0.003625	0.170721	0.457947
Capnocytophaga_haemolytica	0	0	0	0	0.1461	0.435605
Capnocytophaga_leadbetteri	0	0.000509	0	0.002062	0.387468	0.664572
Cardiobacterium_valvarum	0	0	0	0	0.174408	0.457947
Catabacter_hongkongensis	0	0	0	0	0.245869	0.526551
Catenibacterium_mitsuokai	0	0.002082	0	0.009815	0.883538	0.958036
Catonella_morbi	0	0	0	0	0.174408	0.457947
Cellvibrio_ostraviensis	0	0	0	0	0.035728	0.324469
Centipeda_periodontii	0	0	0	0	0.182967	0.459495
Chelativorans_multitrophicus	0	0	0	0	0.594969	0.747913
Christensenella_minuta	0	0	0	0	0.05439	0.384183
Chryseobacterium_zeae	0	0	0	0	0.252337	0.527455
Cloacibacillus_evryensis	0	0	0	0	0.641168	0.786005
Cloacibacillus_porcorum	0	0	0	0	0.558673	0.742118
Cloacibacterium_haliotis	0	0	0	0	0.351338	0.631898
Clostridium_aldenense	0	0.002057	0	0.003649	0.250935	0.527455
Clostridium_bolteae	0.334293	1.29963	0.081083	0.624965	0.038691	0.331106
Clostridium_colinum	0	0.004101	0	0	0.109406	0.435605
Clostridium_difficile	0.002083	0.024654	0.004424	0.20122	0.179228	0.459495
Clostridium_disporicum	0	0.007602	0.011315	0.10006	0.001017	0.065479
Clostridium_hylemonae	0.010673	0.038784	0.010778	0.010497	0.538817	0.742118
Clostridium_lactatifermentans	0.044649	0.276563	0.020869	0.030823	0.044409	0.34033
Clostridium_leptum	0.045214	0.121728	0.01516	0.03115	0.252467	0.527455
Clostridium_methylpentosum	0.002112	0.021314	0	0.006862	0.205058	0.490596
Clostridium_moniliforme	0	0.002068	0	0	0.309992	0.602386
Clostridium_nexile	0.47332	1.29882	0.522301	0.869359	0.980079	0.998021
Clostridium_polysaccharolyticum	0	0.00204	0	0.003675	0.523885	0.738915
Clostridium_ramosum	0.025634	0.113115	0.002242	0.071022	0.220414	0.510855
Clostridium_saccharogumia	0	0.002048	0	0	0.010706	0.226865
Clostridium_saccharolyticum	0	0.000517	0	0.003615	0.112092	0.435605
Clostridium_scindens	0.002112	0.017152	0.030703	0.12448	0.083278	0.435605
Clostridium_spiroforme	0	0.002048	0	0	0.299702	0.590121
Clostridium_sporosphaeroides	0	0	0	0	0.568924	0.742437
Clostridium_viride	0	0.002079	0.002063	0.004146	0.090463	0.435605
Collinsella_aerofaciens	0.256192	0.806227	0.165573	0.625933	0.204451	0.490596
Collinsella_tanakaei	0	0	0	0	0.89367	0.958036
Comamonas_kerstersii	0	0.002048	0	0	0.182798	0.459495
Comamonas_thiooxydans	0	0.002064	0	0.006508	0.128264	0.435605
Conchiformibius_kuhniae	0	0	0	0	0.035728	0.324469
Coprobacillus_cateniformis	0	0	0	0	0.1461	0.435605
Coprobacter_fastidiosus	0	0.002083	0.00288	0.07991	0.038018	0.331106
Coprococcus_catus	0.007186	0.051704	0.002065	0.060497	0.197557	0.480398
Coprococcus_eutactus	0	0.003224	0.002216	0.013452	0.075284	0.435605
Corynebacterium_afermentans	0	0.00413	0.002036	0.678447	0.127371	0.435605
Corynebacterium_amycolatum	0	0.004149	0.012749	0.169509	0.033759	0.324469
Corynebacterium_durum	0	0	0	0	0.768475	0.873182
Corynebacterium_jeikeium	0	0	0	0.001529	0.172681	0.457947
Corynebacterium_kroppenstedtii	0	0	0	0.00681	0.002004	0.080579
Corynebacterium_matruchotii	0	0.002067	0.001014	0.010379	0.160045	0.45076
Corynebacterium_pyruviciproducens	0	0	0	0	0.526373	0.738915
Corynebacterium_riegelii	0	0	0	0	0.142309	0.435605
Corynebacterium_suicordis	0	0	0	0.001552	0.073924	0.435605
Corynebacterium_thomssenii	0	0	0	0	0.715516	0.840118
Corynebacterium_tuberculostearicum	0.004105	0.008384	0.004275	0.189011	0.342275	0.631898
Cryptobacterium_curtum	0	0	0	0	0.594969	0.747913
Cupriavidus_gilardii	0	0	0	0	0.526373	0.738915
Deinococcus_apachensis	0	0	0	0	0.568924	0.742437
Deinococcus_hopiensis	0	0	0	0	0.1461	0.435605
Deinococcus_peraridilitoris	0	0	0	0	0.1461	0.435605
Deinococcus_proteolyticus	0	0	0	0	0.1461	0.435605
Deinococcus_wulumuqiensis	0	0	0	0	0.558673	0.742118
Delftia_tsuruhatensis	0	0	0	0	0.666074	0.805443
Dermacoccus_abyssi	0	0	0	0	0.34013	0.631898
Desulfovibrio_desulfuricans	0	0	0	0	0.912825	0.958036
Desulfovibrio_piger	0	0.002119	0	0	0.03246	0.324469
Desulfovibrio_simplex	0	0.002064	0	0	0.383584	0.664572
Devosia_crocina	0	0	0	0	0.1461	0.435605
Dialister_invisus	0	0.002566	0	0	0.458175	0.736057
Dialister_micraerophilus	0	0	0	0	0.526373	0.738915
Dialister_pneumosintes	0	0	0	0.005581	0.388463	0.664572
Dialister_succinatiphilus	0.006112	0.204347	0.003083	0.014771	0.51862	0.738915
Dietzia_cinnamea	0	0	0	0	0.035728	0.324469
Dorea_longicatena	0.329974	0.616789	0.242804	1.14621	0.770753	0.873182
Effusibacillus_lacus	0	0	0	0	0.1461	0.435605
Eggerthella_lenta	0.007266	0.082976	0.003028	0.087152	0.656416	0.795927
Eggerthella_sinensis	0	0	0	0	0.526373	0.738915
Eikenella_corrodens	0	0	0	0	0.174408	0.457947
Elizabethkingia_miricola	0.00935	0.074396	0.002231	0.081132	0.650318	0.790687
Enhydrobacter_aerosaccus	0	0.006977	0.002223	0.00764	0.347077	0.631898
Enterococcus_cecorum	0.002403	0.006211	0.002069	0.005178	0.63435	0.784127
Enterococcus_faecalis	0.020779	0.062257	0.048083	0.116877	0.30127	0.590595
Enterorhabdus_caecimuris	0	0	0	0.004053	0.007918	0.204099
Erythrobacter_nanhaisediminis	0	0	0	0	0.1461	0.435605
Escherichia	5.76019	16.6102	2.13533	8.46265	0.225309	0.514167
Eubacterium_callanderi	0	0.002045	0	0	0.724771	0.843534
Eubacterium_coprostanoligenes	0.004138	0.066313	0.014472	0.093419	0.431235	0.705586
Eubacterium_eligens	0.078253	0.220331	0.044154	0.225702	0.820448	0.919254
Eubacterium_pyruvativorans	0	0	0	0	0.526373	0.738915
Eubacterium_ruminantium	0	0.002079	0	0.003369	0.577769	0.747913
Eubacterium_sulci	0	0	0	0.002286	0.063862	0.411864
Eubacterium_yurii	0	0	0	0	0.035728	0.324469
Exiguobacterium_alkaliphilum	0	0	0	0	0.558673	0.742118
Ezakiella_peruensis	0	0	0	0	0.1461	0.435605
Faecalibacterium_prausnitzii	3.16995	12.7833	0.433528	10.7289	0.156878	0.447505
Faecalicoccus_acidiformans	0	0	0	0	0.691353	0.823688
Faecalicoccus_pleomorphus	0	0	0	0	0.904465	0.958036
Faecalitalea_cylindroides	0	0	0	0	0.526373	0.738915
Filifactor_villosus	0	0	0	0	0.245869	0.526551
Finegoldia_magna	0	0.000508	0	0	0.687053	0.823688
Flavobacterium_chilense	0	0	0	0.002192	0.000833	0.065479
Flavobacterium_lindanitolerans	0	0	0	0	0.1461	0.435605
Flavonifractor_plautii	0.340226	0.746062	0.155588	0.326336	0.399485	0.673374
Fluviicola_hefeinensis	0	0	0	0	0.1461	0.435605
Fretibacterium_fastidiosum	0	0	0	0	0.352171	0.631898
Fusicatenibacter_saccharivorans	0.115645	0.248938	0.03862	0.110259	0.042727	0.339829
Fusobacterium_nucleatum	0.009447	0.02605	0.024589	0.028592	0.571242	0.743283
Fusobacterium_varium	0.002172	0.012234	0.002051	0.004119	0.313753	0.604416
Gaiella_occulta	0	0	0	0	0.988151	0.99938
Gemella_morbillorum	0.012199	0.02856	0.029801	0.038479	0.159432	0.45076
Geminicoccus_roseus	0	0	0	0	0.600661	0.752941
Gemmatimonas_aurantiaca	0	0	0	0.002287	0.267735	0.549042
Gemmiger_formicilis	0.334074	0.985309	0.037738	0.933351	0.418498	0.692311
Geodermatophilus_ruber	0	0	0	0	0.124467	0.435605
Georgenia_sediminis	0	0	0	0	0.911387	0.958036
Gluconobacter_cerinus	0	0	0	0	0.368613	0.656131
Gordonibacter_pamelaeae	0	0.002078	0	0.001547	0.974994	0.998021
Gordonibacter_urolithinfaciens	0	0	0	0	0.245869	0.526551
Granulicatella_adiacens	0.010323	0.026711	0.012279	0.011817	0.391276	0.664572
Granulicatella_elegans	0	0.00204	0.002082	0.00567	0.025421	0.324469
Haematobacter_massiliensis	0	0	0	0.001552	0.063783	0.411864
Haemophilus_aegyptius	0.002059	0.010109	0.002065	0.025798	0.551323	0.742118
Haemophilus_haemolyticus	0	0.002038	0	0	0.459991	0.736317
Haemophilus_parainfluenzae	0.052872	0.067655	0.040073	0.078379	0.874336	0.955969
Helicobacter_ganmani	0	0.026852	0.007189	0.044952	0.23927	0.524793
Helicobacter_typhlonius	0.002125	0.010283	0.003124	0.016572	0.593037	0.747913
Holdemania_filiformis	0	0.030984	0	0.003661	0.386919	0.664572
Howardella_ureilytica	0	0	0	0	0.691353	0.823688
Hydrocarboniphaga_effusa	0	0	0	0	0.009173	0.204099
Hydrogenoanaerobacterium_saccharovorans	0	0.002091	0	0.003611	0.76348	0.87115
Hydrogenophilus_thermoluteolus	0	0	0	0	0.093308	0.435605
Hyphomicrobium_facile	0	0	0	0	0.1461	0.435605
Intestinimonas_butyriciproducens	0.020647	0.127868	0.004203	0.088934	0.182309	0.459495
Kallotenue_papyrolyticum	0	0	0	0	0.035728	0.324469
Kingella_oralis	0	0	0	0	0.526373	0.738915
Kocuria_kristinae	0	0.002034	0.001017	0.004799	0.041174	0.339304
Lachnoanaerobaculum_orale	0	0	0	0.002044	0.235799	0.524793
Lachnoanaerobaculum_umeaense	0	0	0	0.001529	0.482602	0.738915
Lachnospira_multipara	0.004138	0.03462	0.001024	0.003561	0.057356	0.392668
Lactobacillus_equi	0	0	0	0	0.373297	0.659137
Lactobacillus_fermentum	0	0	0	0	0.305485	0.596232
Lactobacillus_gasseri	0	0.008178	0.002061	0.015949	0.293127	0.57974
Lactobacillus_gastricus	0	0	0	0	0.352171	0.631898
Lactobacillus_iners	0	0	0	0.003619	0.000145	0.031892
Lactobacillus_mucosae	0	0.004072	0	0	0.397362	0.672343
Lactobacillus_paracasei	0	0	0	0	0.035728	0.324469
Lactobacillus_plantarum	0	0	0	0.00277	0.0168	0.302102
Lactobacillus_ruminis	0	0	0	0	0.592572	0.747913
Lactobacillus_saerimneri	0	0	0	0	0.390607	0.664572
Lactobacillus_sakei	0	0	0	0	0.912825	0.958036
Lactobacillus_salivarius	0	0.002068	0	0	0.164588	0.45727
Lactococcus_lactis	0	0	0	0	0.148791	0.435605
Lautropia_mirabilis	0	0.002067	0	0.001549	0.275364	0.559031
Leptotrichia_buccalis	0.002048	0.002611	0	0.003615	0.239009	0.524793
Leptotrichia_goodfellowii	0	0.002045	0	0	0.543085	0.742118
Leptotrichia_trevisanii	0	0	0	0	0.715516	0.840118
Leuconostoc_mesenteroides	0	0	0	0	0.087654	0.435605
Lysobacter_bugurensis	0	0	0	0	0.035728	0.324469
Lysobacter_defluvii	0	0	0	0	0.352171	0.631898
Megasphaera_indica	0	0.01705	0.001015	0.002064	0.52038	0.738915
Megasphaera_micronuciformis	0	0.004186	0	0.007233	0.566234	0.742437
Megasphaera_paucivorans	0	0	0	0	0.848296	0.936704
Meiothermus_cerbereus	0	0	0	0	0.352171	0.631898
Mesorhizobium_shangrilense	0	0	0	0	0.506224	0.738915
Methylobacterium_phyllostachyos	0	0	0	0	0.892505	0.958036
Methylobacterium_tarhaniae	0	0	0	0	0.526373	0.738915
Methylocystis_bryophila	0	0	0	0	0.558673	0.742118
Methylophilus_luteus	0	0	0	0.002318	0.00103	0.065479
Micrococcus_aloeverae	0.003311	0.018729	0.012611	0.68031	0.151963	0.439114
Mitsuokella_jalaludinii	0	0	0	0	0.088917	0.435605
Mitsuokella_multacida	0	0	0	0	0.759553	0.868897
Mobiluncus_curtisii	0	0	0	0	0.1461	0.435605
Mogibacterium_neglectum	0	0	0	0	0.279654	0.563104
Morganella_morganii	0	0	0	0.001549	0.687053	0.823688
Mucispirillum_schaedleri	0	0.002112	0	0.00229	0.809679	0.909867
Murdochiella_asaccharolytica	0	0	0	0	0.947628	0.984349
Mycoplasma_salivarium	0	0	0	0	0.526373	0.738915
Mycoplasma_spermatophilum	0	0	0	0	0.526373	0.738915
Negativicoccus_succinicivorans	0	0	0	0	0.060839	0.410202
Neisseria_macacae	0.012196	0.024045	0.013298	0.036156	0.899434	0.958036
Neisseria_oralis	0	0	0	0	0.968086	0.997218
Neisseria_perflava	0.010318	0.016319	0.00867	0.041811	0.259232	0.53655
Nesterenkonia_lacusekhoensis	0	0	0	0	0.046652	0.34033
Nitrolancea_hollandica	0	0	0	0	0.641168	0.786005
Nocardioides_hankookensis	0	0	0	0	0.002354	0.080579
Nocardioides_mesophilus	0	0.002032	0	0.008275	0.291281	0.578661
Odoribacter_laneus	0.017308	0.120463	0.025961	0.08334	0.899349	0.958036
Olsenella_profusa	0	0	0	0	0.222642	0.513346
Olsenella_scatoligenes	0	0.000508	0	0	0.468364	0.738915
Oribacterium_asaccharolyticum	0	0.004192	0.00102	0.002328	0.782267	0.883525
Ornithinimicrobium_humiphilum	0	0	0	0	0.507079	0.738915
Oscillibacter_ruminantium	0.003086	0.027559	0.00103	0.00722	0.376057	0.659137
Oscillibacter_valericigenes	0.056636	0.182415	0.014317	0.070378	0.204068	0.490596
Oscillochloris_trichoides	0	0	0	0	0.526373	0.738915
Paenibacillus_taiwanensis	0	0	0	0	0.002354	0.080579
Paenibacillus_validus	0	0	0	0.001536	0.568031	0.742437
Parabacteroides_distasonis	0.42465	0.660502	0.209289	0.256517	0.098107	0.435605
Parabacteroides_goldsteinii	0.00103	0.029951	0.008371	0.032415	0.649171	0.790687
Parabacteroides_merdae	0.103475	0.687463	0.028177	0.553872	0.207464	0.493698
Paraeggerthella_hongkongensis	0	0	0	0	0.526373	0.738915
Paraprevotella_clara	0.021783	0.056805	0.013436	0.025631	0.238487	0.524793
Parasutterella_excrementihominis	0.023401	0.607625	0.009438	0.134306	0.584208	0.747913
Parvimonas_micra	0	0.004054	0	0.004074	0.929963	0.973726
Patulibacter_minatonensis	0	0	0	0	0.1461	0.435605
Peptococcus_niger	0	0	0	0	0.153595	0.440966
Peptoniphilus_coxii	0	0	0	0	0.982532	0.998235
Peptoniphilus_gorbachii	0	0	0	0.009778	0.005538	0.164294
Peptoniphilus_indolicus	0	0	0	0	0.1461	0.435605
Peptoniphilus_lacrimalis	0	0	0	0	0.558673	0.742118
Peptostreptococcus_stomatis	0	0.002057	0.00102	0.011199	0.071247	0.435605
Phascolarctobacterium_faecium	0.011259	0.993334	0.009664	0.038989	0.979876	0.998021
Phascolarctobacterium_succinatutens	0.006178	0.008207	0.004122	0.009311	0.31666	0.607387
Phenylobacterium_koreense	0	0	0	0	0.64341	0.786586
Phenylobacterium_muchangponense	0	0	0	0	0.537383	0.742118
Piscicoccus_intestinalis	0	0	0	0	0.08228	0.435605
Pisciglobus_halotolerans	0	0	0	0	0.558673	0.742118
Planomicrobium_flavidum	0	0	0	0.001772	0.165087	0.45727
Plasticicumulans_acidivorans	0	0	0	0	0.1461	0.435605
Polynucleobacter_necessarius	0	0	0	0	0.1461	0.435605
Pontibacter_indicus	0	0	0	0	0.526373	0.738915
Pontibacter_xinjiangensis	0	0	0	0.005314	0.000592	0.065479
Porphyromonas_asaccharolytica	0	0	0	0	0.912825	0.958036
Porphyromonas_bennonis	0	0	0	0	0.035728	0.324469
Porphyromonas_catoniae	0.002033	0.002306	0	0.004146	0.865421	0.951734
Porphyromonas_endodontalis	0	0	0	0	0.252337	0.527455
Porphyromonas_somerae	0	0	0	0	0.1461	0.435605
Prauserella_coralliicola	0	0	0	0	0.035728	0.324469
Prevotella_amnii	0	0	0	0	0.558673	0.742118
Prevotella_copri	0.069712	0.329822	0.078969	0.255943	0.506755	0.738915
Prevotella_denticola	0	0	0	0	0.1461	0.435605
Prevotella_intermedia	0	0	0	0.001529	0.560477	0.742298
Prevotella_jejuni	0.006117	0.00822	0.004939	0.009663	0.866185	0.951734
Prevotella_maculosa	0	0	0	0	0.390607	0.664572
Prevotella_multisaccharivorax	0	0	0	0	0.526373	0.738915
Prevotella_nanceiensis	0	0.002131	0	0.002357	0.911777	0.958036
Prevotella_nigrescens	0	0.004261	0	0.006089	0.592496	0.747913
Prevotella_oulorum	0	0	0	0	0.181679	0.459495
Prevotella_pallens	0	0.002034	0	0.002072	0.146918	0.435605
Prevotella_scopos	0.011447	0.015008	0.005238	0.019332	0.087432	0.435605
Prevotella_shahii	0	0.002064	0	0.002056	0.991963	1
Prevotella_stercorea	0.004096	0.011396	0.00102	0.007098	0.088228	0.435605
Prevotella_timonensis	0	0	0	0	0.848296	0.936704
Propionibacterium_acidifaciens	0	0	0	0	0.526373	0.738915
Propionibacterium_acnes	0.050732	0.060661	0.128304	13.5219	0.097814	0.435605
Propionibacterium_granulosum	0	0	0.005473	0.034081	0.000215	0.031892
Pseudobutyrivibrio_ruminis	0	0	0	0	0.197182	0.480398
Pseudoflavonifractor_capillosus	0	0.002091	0	0.004147	0.942797	0.984349
Pseudomonas_aeruginosa	0	0.004074	0	0.004141	1	1
Pseudomonas_cedrina	0.005088	0.034722	0	0.003696	0.085153	0.435605
Pseudomonas_luteola	0	0.00207	0	0	0.246118	0.526551
Pseudomonas_psychrotolerans	0	0	0	0	0.046652	0.34033
Pseudonocardia_alaniniphila	0	0	0	0.001811	0.033116	0.324469
Pseudoxanthomonas_kaohsiungensis	0	0	0	0	0.035728	0.324469
Pseudoxanthomonas_mexicana	0	0	0	0	0.167773	0.45727
Pseudoxanthomonas_taiwanensis	0	0	0	0	0.181679	0.459495
Psychrobacter_fozii	0	0	0	0	0.1461	0.435605
Psychrobacter_sanguinis	0	0	0	0	0.045014	0.34033
Pyramidobacter_piscolens	0	0	0	0	0.912825	0.958036
Pyxidicoccus_fallax	0	0	0	0	0.1461	0.435605
Rheinheimera_tangshanensis	0	0	0	0	0.1461	0.435605
Rhizobium_endolithicum	0	0	0	0	0.046652	0.34033
Rhizobium_pusense	0	0.004666	0.002029	0.007973	0.375887	0.659137
Rhodococcus_qingshengii	0	0.00824	0	0	0.084997	0.435605
Rhodoluna_lacicola	0	0	0	0	0.002354	0.080579
Rikenella_microfusus	0	0	0	0	0.002354	0.080579
Romboutsia_sedimentorum	0.002041	0.002887	0.006724	0.016179	0.03552	0.324469
Roseburia_faecis	0	0	0	0	0.526373	0.738915
Roseburia_inulinivorans	0.225919	0.480007	0.085986	0.662395	0.542984	0.742118
Rosenbergiella_nectarea	0	0	0	0	0.1461	0.435605
Rothia_mucilaginosa	0.028554	0.057296	0.008687	0.059016	0.216677	0.510038
Rothia_terrae	0	0.000507	0	0.00591	0.072833	0.435605
Rufibacter_tibetensis	0	0	0	0	0.035728	0.324469
Ruminobacter_amylophilus	0	0	0	0	0.988151	0.99938
Ruminococcus_albus	0	0.013253	0	0	0.107104	0.435605
Ruminococcus_bromii	0.01248	0.064264	0.002054	0.00622	0.042765	0.339829
Ruminococcus_callidus	0.002064	0.01907	0	0.004134	0.218343	0.510038
Ruminococcus_champanellensis	0	0	0	0.003652	0.003604	0.114556
Ruminococcus_faecis	1.63066	5.00762	0.444666	4.13477	0.218915	0.510038
Ruminococcus_flavefaciens	0	0.002066	0.002051	0.019598	0.019736	0.324469
Ruminococcus_gnavus	0.847776	5.10915	0.116316	0.549122	0.078943	0.435605
Saccharofermentans_acetigenes	0	0	0	0	0.455643	0.736057
Salinimicrobium_terrae	0	0	0	0	0.1461	0.435605
Scardovia_wiggsiae	0	0	0	0	0.352171	0.631898
Schlegelella_aquatica	0	0	0	0	0.72165	0.843534
Schwartzia_succinivorans	0	0	0	0	0.759553	0.868897
Sedimentibacter_saalensis	0	0	0	0	0.526373	0.738915
Selenomonas_artemidis	0	0	0	0	0.526373	0.738915
Selenomonas_noxia	0	0	0	0	0.964463	0.997218
Selenomonas_sputigena	0	0	0	0	0.602993	0.753741
Senegalimassilia_anaerobia	0.00204	0.027406	0	0	0.066769	0.42446
Serratia_fonticola	0.014947	0.115921	0	0.002328	0.235017	0.524793
Serratia_marcescens	0.006236	0.05611	0	0.002074	0.016972	0.302102
Shuttleworthia_satelles	0	0	0	0	0.526373	0.738915
Siphonobacter_aquaeclarae	0	0	0	0	0.1461	0.435605
Skermanella_stibiiresistens	0	0	0	0.004127	0.13071	0.435605
Slackia_isoflavoniconvertens	0	0	0	0	0.692268	0.823688
Slackia_piriformis	0	0	0	0	0.526373	0.738915
Solobacterium_moorei	0	0.004079	0	0.004058	0.707138	0.837607
Sphaerotilus_natans	0	0	0	0	0.1461	0.435605
Sphingobium_xenophagum	0	0	0	0	0.265754	0.547502
Sphingomonas_paucimobilis	0	0.002785	0.002061	0.00626	0.142993	0.435605
Spirosoma_arcticum	0	0	0	0	0.904465	0.958036
Sporobacter_termitidis	0	0	0	0	0.432865	0.705586
Staphylococcus_capitis	0.031773	0.060752	0.056806	0.739289	0.32961	0.626822
Staphylococcus_sciuri	0	0.002081	0	0	0.377708	0.659137
Stenotrophomonas_chelatiphaga	0	0	0	0	0.912825	0.958036
Stenotrophomonas_maltophilia	0	0.004114	0.001035	0.162886	0.144115	0.435605
Stomatobaculum_longum	0	0	0	0.001521	0.285176	0.569073
Streptococcus_agalactiae	0	0	0	0	0.349461	0.631898
Streptococcus_constellatus	0	0.002032	0	0.001552	0.948957	0.984349
Streptococcus_gallolyticus	0.02501	0.089837	0.023558	0.169871	0.584879	0.747913
Streptococcus_iniae	0	0	0	0	0.526373	0.738915
Streptococcus_massiliensis	0	0	0	0	0.558673	0.742118
Streptococcus_mitis	0.144933	0.192063	0.190217	0.617908	0.418498	0.692311
Streptococcus_mutans	0	0	0	0	0.167773	0.45727
Streptococcus_sobrinus	0	0	0	0	0.055758	0.387692
Succinivibrio_dextrinosolvens	0.009227	0.010787	0.004096	0.014411	0.284217	0.569073
Sutterella_stercoricanis	0.00206	0.006082	0	0.002069	0.100163	0.435605
Sutterella_wadsworthensis	0.015232	0.628333	0.015411	0.197411	0.723977	0.843534
Syntrophomonas_zehnderi	0	0	0	0	0.526373	0.738915
TM7_phylum	0.006314	0.024661	0.041697	0.080427	0.012471	0.241287
Tepidimonas_taiwanensis	0	0	0	0	0.035728	0.324469
Tessaracoccus_flavescens	0	0	0	0	0.352171	0.631898
Tessaracoccus_lapidicaptus	0	0	0	0	0.1461	0.435605
Thauera_selenatis	0	0	0	0	0.035728	0.324469
Thermomonas_hydrothermalis	0	0	0	0	0.1461	0.435605
Thermus_thermophilus	0.002051	0.048136	0	0.002058	0.033759	0.324469
Thioclava_pacifica	0	0	0	0	0.009173	0.204099
Treponema_berlinense	0	0.002083	0	0	0.168522	0.45727
Treponema_lecithinolyticum	0	0	0	0	0.526373	0.738915
Treponema_porcinum	0.002065	0.00672	0.001014	0.004143	0.176445	0.45917
Treponema_socranskii	0	0	0	0	0.352171	0.631898
Trueperella_bernardiae	0	0	0	0	0.526373	0.738915
Tumebacillus_ginsengisoli	0	0	0	0	0.035728	0.324469
Turicella_otitidis	0	0	0	0	0.526373	0.738915
Turicibacter_sanguinis	0	0	0	0.002284	0.037477	0.331106
Unclassified	21.3994	13.2498	26.1683	27.1492	0.822164	0.919254
Undibacterium_oligocarboniphilum	0	0	0	0	0.432865	0.705586
Ureaplasma_parvum	0	0	0	0	0.757787	0.868897
Varibaculum_cambriense	0	0	0	0	0.558673	0.742118
Veillonella_atypica	0.036982	0.129418	0.0338	0.08254	0.458051	0.736057
Veillonella_dispar	0.087081	0.135519	0.05777	0.189149	0.531962	0.742118
Veillonella_magna	0	0	0	0	0.1461	0.435605
Veillonella_seminalis	0	0.012876	0	0.007816	0.276375	0.559031
Victivallis_vadensis	0	0	0	0	0.726008	0.843534
Vulcaniibacterium_tengchongense	0	0	0	0	0.1461	0.435605
Vulcaniibacterium_thermophilum	0	0	0	0	0.947628	0.984349
Weissella_cibaria	0	0	0	0	0.431387	0.705586
Xanthomonas_hyacinthi	0	0	0	0	0.1461	0.435605
Zoogloea_resiniphila	0	0	0	0	0.1461	0.435605
uncultivated_soil	0	0.000517	0	0.001567	0.973874	0.998021
