# Supplementary material for: Impact of Microbiota Diversity on Inflammatory Bowel Disease
Source: Microorganisms. 2025 Mar 21;13(4):710. doi: 10.3390/microorganisms13040710 (PMC12029714; doi:10.3390/microorganisms13040710)
Supplement: Supplementary file 1 [file microorganisms-13-00710-s001.zip › Table S2 Phylum.A-B.abundance.xls]

## Sheet: Phylum.A-B.abundance
	Acidobacteria	Actinobacteria	Bacteroidetes	Candidatus_Saccharibacteria	Chloroflexi	Cyanobacteria	Deferribacteres	Deinococcus_Thermus	Firmicutes	Fusobacteria	Gemmatimonadetes	Lentisphaerae	Planctomycetes	Proteobacteria	SR1	Spirochaetes	Synergistetes	Tenericutes	Unclassified	Verrucomicrobia	groupname
N10	0.033102	0.626862	8.97675	0.008275	0	0	0.012413	0.049652	6.8148	0.055859	0.006207	0	0	83.1699	0	0.010344	0.002069	0	0.229643	0.004138	A
N11	0.035128	0.28722	11.0177	0.010332	0.004133	0	0.004133	0.057857	16.7869	0.030995	0.002066	0	0.002066	71.5859	0	0.03926	0.002066	0.002066	0.055791	0.076454	A
N12	0.033569	0.457378	17.7664	0.004196	0.018883	0	0.006294	0.046157	33.0214	0.008392	0.002098	0	0	48.5911	0	0	0	0	0.041961	0.002098	A
N13	0.025692	1.98996	39.3087	0.009343	0	0	0.002336	0.039706	54.8756	0.023356	0.007007	0.004671	0	1.80077	0	0.007007	0	0.002336	1.89653	0.007007	A
N15	0.041354	1.00697	29.5867	0.004135	0	0	0.012406	0.045489	59.9673	0	0.004135	0	0	9.21365	0	0.006203	0	0.002068	0.101317	0.008271	A
N16	0.039515	1.26864	45.4818	0.033276	0.00208	0.00208	0.008319	0.056153	49.14	0.010399	0.010399	0	0.00208	3.33174	0	0.024957	0	0	0.345236	0.243329	A
N17	0.020875	1.84953	19.1445	0.002088	0	0	0.002088	0	74.3403	0.668003	0.004175	0	0	3.82014	0	0.004175	0	0.0167	0.089763	0.037575	A
N18	0.018616	4.16167	22.792	0.012411	0	0.002068	0	0.035163	69.5052	0.06619	0	0	0	3.07368	0	0.002068	0.002068	0.004137	0.287511	0.037232	A
N19	0.018557	1.07425	40.106	0	0	0	0.002062	0.006186	56.6507	0.016495	0	0	0	2.0021	0	0.024743	0	0.004124	0.028867	0.065981	A
N1	0	0.802588	22.0773	0	0.00247	0	0.00247	0.24942	65.5159	0.012348	0	0	0	11.2338	0	0.012348	0.00247	0	0.086433	0.00247	A
N20	0.018007	1.5734	21.5797	0.078783	0	0.018007	0.002251	0.002251	73.0721	0.02476	0	0	0	3.59924	0	0.002251	0	0	0.004502	0.02476	A
N21	0.014534	0.622885	28.3849	0.004153	0	0	0	0.004153	61.7424	0.045678	0	0	0	9.11073	0	0.006229	0	0.002076	0.022839	0.039449	A
N28	0.00204	5.37106	24.5033	0.097915	0	0	0	0.00204	32.3855	0.00816	0	0	0	37.528	0	0.00204	0	0.018359	0.048958	0.032638	A
N2	0	3.16543	47.0604	0.004363	0	0.002182	0.002182	0.322869	44.3487	0.050176	0	0	0	4.91503	0	0.006545	0.004363	0	0.02836	0.089443	A
N30	0	4.42333	51.8997	0	0	0.002053	0	0.004105	38.1001	0.026684	0	0	0	5.37573	0	0.002053	0	0	0.073893	0.092366	A
N31	0	1.25044	32.2092	0.008281	0	0	0.00207	0	62.5945	0.016562	0	0	0	3.86104	0	0.004141	0	0.00207	0.008281	0.043476	A
N32	0	1.29704	28.1228	0	0.002102	0.008409	0	0.002102	58.9237	0.016817	0	0.002102	0	9.36725	0	0.04835	0	0.002102	0.02943	2.17784	A
N33	0	2.82596	45.9993	0.036648	0	0	0	0	30.825	0.01018	0	0.02036	0	20.0953	0	0.006108	0.002036	0	0.179168	0	A
N35	0	1.06598	25.7069	0.143614	0	0.002023	0	0.004045	31.7307	5.77491	0	0	0	35.5617	0	0.010114	0	0	0	0	A
N36	0.006086	1.60067	37.9737	0	0.002029	0.006086	0	0	49.0526	0.087235	0	0	0	11.231	0	0	0	0	0.040575	0	A
N37	0	0.816617	22.8958	0.002036	0	0.002036	0	0	45.2357	0.014255	0	0	0	30.9317	0	0.002036	0	0	0.095713	0.004073	A
N38	0.002031	0.422386	4.28885	0	0	0.002031	0	0.006092	9.87938	0.012184	0	0	0	85.3708	0	0	0	0	0.008123	0.008123	A
N3	0	2.1701	53.5025	0	0	0.004122	0	0.362715	37.0567	0.004122	0	0.018548	0	6.8112	0	0.0474	0	0	0.016487	0.006183	A
N40	0	18.599	2.09678	0.213129	0.018268	0.428287	0	0.008119	50.2476	0.018268	0	0	0	28.3177	0	0.022328	0.010149	0.00203	0.006089	0.012179	A
N41	0	0.504609	35.8028	0	0	0.012208	0	0	37.0521	0.172951	0	0	0	26.3312	0	0	0	0	0.122083	0.002035	A
N42	0	2.33692	35.8751	0.020481	0	0	0	0	60.1311	0.102407	0	0	0	1.36201	0	0.014337	0	0.149514	0.006144	0.002048	A
N44	0	1.09462	7.67533	0.025959	0	0.00649	0	0	54.1989	0.01298	0	0	0	36.6374	0	0.002163	0.069225	0	0.205512	0.071388	A
N45	0	3.07948	24.4699	0.002049	0	0	0	0.002049	66.6708	1.13918	0	0	0	4.3334	0	0	0	0	0.29504	0.008196	A
N46	0	0.769342	24.741	0.002068	0	0.082725	0	0.06618	54.5571	0.006204	0	0	0	19.0433	0	0	0	0	0.560462	0.171654	A
N47	0	0.436816	25.5702	0.028846	0	0	0	0	63.6701	4.09618	0	0	0	6.15458	0	0.00206	0	0.004121	0.037088	0	A
N48	0	0.398586	36.0607	0	0	0.034748	0	0	26.975	27.6005	0	0	0	8.62376	0	0.198271	0.01022	0.004088	0.091981	0.002044	A
N4	0.004127	0.414732	28.5546	0.014443	0	0.008253	0	0.249665	52.5121	0.00619	0	0	0	18.0811	0	0.008253	0.002063	0	0.138244	0.00619	A
N52	0	3.08098	46.9925	0.249091	0.01225	0	0	0	44.7527	0.130671	0	0	0	3.65674	0	0.002042	0	0.006125	0.704398	0.41243	A
N53	0	1.60082	32.7576	0.004073	0	0.004073	0	0	61.1303	0.032587	0	0.083503	0	4.11609	0	0.002037	0	0.112016	0.156823	0	A
N54	0.002067	1.53961	23.3193	0	0	0	0	0	58.4885	0.004133	0	0	0	16.4211	0	0.004133	0	0	0.216991	0.004133	A
N5	0	0.67063	21.2668	0.0144	0.002057	0.008229	0	0.345601	63.1606	0.024686	0	0.002057	0	9.03294	0	0.0144	0	0.006171	0.236572	5.21487	A
N6	0	0.879004	5.5643	0.145138	0	0.002044	0.002044	0.278011	26.967	0.104254	0	0	0	65.9969	0	0.008177	0.002044	0	0.034751	0.016354	A
N7	0	3.91252	46.2158	0.002069	0	0	0	0.374493	45.5123	0.06414	0	0	0	3.84631	0	0.004138	0	0	0.068278	0	A
N8	0	0.537512	28.8044	0.026876	0	0.004135	0.002067	0.285295	51.7479	0.018606	0	0	0	18.4057	0	0.045482	0.066155	0	0.047549	0.008269	A
N9	0.041668	1.17502	19.515	0.01875	0	0.0125	0.004167	0.041668	75.7162	0.035417	0.002083	0	0.002083	1.90212	0	0.004167	0	0	0.077085	1.45211	A
S22	0.028858	0.368966	33.7552	0	0	0	0	0.002061	41.9302	4.51828	0.002061	0	0	19.2975	0	0.006184	0	0.006184	0.024735	0.059777	B
S23	0.028959	0.299934	1.46864	0.016548	0	0	0.006206	0	20.5796	0.01448	0	0	0	77.4491	0	0	0	0.004137	0.093083	0.039302	B
S24	0.012533	1.26797	39.4322	0.033422	0	0	0	0.002089	55.3267	0.016711	0	0	0	3.13962	0	0.066845	0.004178	0.319602	0.19009	0.188001	B
S25	0	1.21649	26.6481	0.096254	0	0	0	0.002048	56.6692	0.040959	0	0	0	15.2328	0	0.008192	0	0.004096	0.059391	0.022528	B
S26	0.019312	2.52257	21.571	0.050693	0.045865	0.053107	0.009656	0.019312	69.7726	0	0.002414	0	0.007242	5.57379	0	0	0	0.009656	0.072418	0.270362	B
S27	0	1.41237	19.8722	0.117526	0	0.02268	0.002062	0.002062	71.6845	0.03299	0	0.010309	0	6.37526	0.006186	0.016495	0.020619	0.006186	0.338144	0.080412	B
S29	0	3.75734	16.6684	0.012448	0	0	0.002075	0	74.2816	0.033196	0	0	0	5.09554	0	0.004149	0.049794	0	0.037345	0.058092	B
S34	0	1.47625	58.5757	0.079085	0.008111	0.008111	0	0	27.694	0.066918	0	0	0	12.0777	0	0.002028	0	0	0.010139	0.002028	B
S39	0	55.5424	9.22321	0.003694	0	0	0	0.461715	14.3464	0.465408	0	0	0	19.9091	0.003694	0.011081	0	0	0.025856	0.007387	B
S43	0.002246	1.2443	19.6146	0.01123	0	0	0	0.002246	64.3038	0.029198	0	0.020214	0	14.15	0	0	0.083103	0.038183	0.368349	0.132516	B
S49	0	3.55004	21.0297	0.121845	0	0.026847	0	0	72.2523	0.051629	0.026847	0	0	2.86647	0	0.006196	0	0.002065	0.066086	0	B
S50	0.00203	0.513487	32.3375	0.180634	0	0	0	0	24.7448	0.030444	0	0	0	42.1445	0	0	0	0.006089	0.040592	0	B
S51	0	0.888482	39.4876	0.03863	0	0	0	0.002033	36.2733	0.03863	0	0	0	23.251	0	0.002033	0.002033	0.004066	0.008133	0.004066	B
S55	0	2.37177	2.67768	0	0	0	0	0	8.37769	0.038748	0	0	0	84.3602	0	0.002039	0.832059	0	1.0727	0.267156	B
S57	0.018866	31.1504	12.704	0.141496	0	1.94557	0.007075	5.53721	28.9996	0	0.007075	0	0.106122	19.0241	0.061315	0	0	0.009433	0.018866	0.268843	B
S58	2.8134	55.9309	5.38271	0.012412	0.126189	0.922631	0	0.002069	7.90856	0	0	0	0.343401	26.5101	0	0	0	0	0.004137	0.043442	B
S59	0.014136	38.0516	27.7371	0.044764	0.859936	2.0662	0.004712	0.01178	20.2073	0	0.004712	0	0.002356	10.7221	0	0	0	0.009424	0.025916	0.237955	B
S60	0.41334	38.6367	14.4386	0.484199	0.002362	0.111011	0.002362	0.559781	30.5258	0.059049	0.002362	0	0	14.252	0	0	0	0.009448	0.08503	0.418064	B
