# Supplementary material for: Impact of Microbiota Diversity on Inflammatory Bowel Disease
Source: Microorganisms. 2025 Mar 21;13(4):710. doi: 10.3390/microorganisms13040710 (PMC12029714; doi:10.3390/microorganisms13040710)
Supplement: Supplementary file 1 [file microorganisms-13-00710-s001.zip › Table S3 Class.xls]

## Sheet: Class.A-B.abundance
	Acidobacteria_Gp16	Acidobacteria_Gp3	Acidobacteria_Gp4	Acidobacteria_Gp6	Actinobacteria	Alphaproteobacteria	Bacilli	Bacteroidia	Betaproteobacteria	Chloroflexia	Clostridia	Cyanobacteria	Cytophagia	Deferribacteres	Deinococci	Deltaproteobacteria	Epsilonproteobacteria	Erysipelotrichia	Flavobacteriia	Fusobacteriia	Gammaproteobacteria	Gemmatimonadetes	Lentisphaeria	Mollicutes	Negativicutes	Phycisphaerae	Planctomycetia	Spartobacteria	Sphingobacteriia	Spirochaetia	Synergistia	Thermomicrobia	Unclassified	Verrucomicrobiae	groupname
N10	0.008275	0	0.024826	0	0.626862	0.122062	1.13166	8.92296	0.099305	0	5.17006	0	0	0.012413	0.049652	0.031033	0.10758	0.014482	0.03517	0.055859	82.8099	0.006207	0	0	0.496524	0	0	0.002069	0.002069	0.010344	0.002069	0	0.258606	0	A
N11	0.004133	0	0.030995	0	0.28722	0.113648	0.493853	10.9846	2.12625	0	1.86383	0	0	0.004133	0.057857	0.02273	0.080587	0.008265	0.026862	0.030995	69.2427	0.002066	0	0.002066	14.4188	0	0.002066	0	0	0.03926	0.002066	0.004133	0.074388	0.076454	A
N12	0.018883	0	0.014686	0	0.457378	0.117492	0.453182	17.7181	1.74559	0.01049	28.5253	0	0.006294	0.006294	0.046157	0.3252	0.071334	0.419613	0.027275	0.008392	46.3315	0.002098	0	0	3.55832	0	0	0	0.002098	0	0	0.008392	0.123786	0.002098	A
N13	0.004671	0.002336	0.018685	0	1.98996	0.067733	0.121453	39.2736	0.66799	0	50.7836	0	0	0.002336	0.039706	0.046713	0.060726	0.707696	0.028028	0.023356	0.957608	0.007007	0.004671	0.002336	2.49912	0	0	0.002336	0	0.007007	0	0	2.67663	0.004671	A
N15	0.002068	0	0.037219	0.002068	1.00697	0.144739	0.212973	29.5184	0.128197	0	58.3421	0	0	0.012406	0.045489	0.250191	0.070302	0.432149	0.037219	0	8.62023	0.004135	0	0.002068	0.936666	0	0	0.004135	0	0.006203	0	0	0.17989	0.004135	A
N16	0.00208	0	0.035356	0.00208	1.26864	1.14802	1.17921	45.305	0.852692	0	46.8066	0.00208	0	0.008319	0.056153	0.029116	0.083189	0.55113	0.016638	0.010399	1.21873	0.010399	0	0	0.322359	0	0.00208	0	0.00208	0.024957	0	0.00208	0.821496	0.23917	A
N17	0.002088	0	0.018788	0	1.84953	0.05845	0.55319	19.0694	2.04158	0	70.4931	0	0	0.002088	0	0.077238	0.0334	0.177438	0.0668	0.668003	1.60947	0.004175	0	0.0167	3.1083	0	0	0	0	0.004175	0	0	0.10855	0.037575	A
N18	0.002068	0	0.016547	0	4.16167	0.10549	0.916312	22.6844	1.12315	0	67.0872	0.002068	0	0	0.035163	0.401274	0.02689	1.07765	0.086874	0.06619	1.41687	0	0	0.004137	0.231663	0	0	0.002068	0	0.002068	0.002068	0	0.517106	0.031026	A
N19	0.002062	0	0.016495	0	1.07425	0.010309	0.183509	39.9885	0.915483	0	51.4918	0	0.006186	0.002062	0.006186	0.24949	0.030928	0.187633	0.101033	0.016495	0.795893	0	0	0.004124	4.50112	0	0	0	0.008248	0.024743	0	0	0.317532	0.065981	A
N1	0	0	0	0	0.802588	0.05186	0.222255	22.0008	0.027165	0	60.0632	0	0	0.00247	0.24942	0.004939	0.00247	0.459327	0.074085	0.012348	11.1449	0	0	0	2.22255	0	0	0	0	0.012348	0.00247	0.00247	2.6399	0.00247	A
N20	0.002251	0	0.013506	0.002251	1.5734	0.029262	1.01067	21.5234	1.75573	0	42.5044	0.018007	0.002251	0.002251	0.002251	0.270112	0.042768	0.112547	0.040517	0.02476	1.50137	0	0	0	29.4355	0	0	0	0	0.002251	0	0	0.105794	0.02476	A
N21	0	0	0.014534	0	0.622885	0.031144	1.47001	28.2624	1.13988	0	57.5712	0	0	0	0.004153	0.236696	0.029068	0.124577	0.10589	0.045678	7.67394	0	0	0.002076	2.09289	0	0	0.002076	0	0.006229	0	0	0.527376	0.037373	A
N28	0.00204	0	0	0	5.37106	0.085676	0.465097	24.4788	4.8468	0	28.0649	0	0.00408	0	0.00204	0.0102	0.022439	0.775162	0.00204	0.00816	32.5629	0	0	0.018359	3.07821	0	0	0	0.00204	0.00204	0	0	0.165232	0.032638	A
N2	0	0	0	0	3.16543	0.172342	0.67628	46.9055	1.7736	0	36.2835	0.002182	0	0.002182	0.322869	0.004363	0.006545	3.47957	0.137438	0.050176	2.95818	0	0	0	3.8897	0	0	0	0.002182	0.006545	0.004363	0	0.067628	0.089443	A
N30	0	0	0	0	4.42333	0.067735	0.194996	51.8258	0.890823	0	35.6206	0.002053	0	0	0.004105	0.636302	0.057472	0.164207	0.002053	0.026684	3.72339	0	0	0	2.11827	0	0	0	0.002053	0.002053	0	0	0.145734	0.092366	A
N31	0	0	0	0	1.25044	0	0.529988	32.1802	0.683187	0	59.3296	0	0	0.00207	0	0.687328	0.014492	0.134567	0.008281	0.016562	2.47604	0	0	0.00207	2.58783	0	0	0	0.00207	0.004141	0	0	0.047616	0.043476	A
N32	0	0	0	0	1.29704	0.002102	2.35022	28.0828	1.96342	0	52.5688	0.008409	0	0	0.002102	0.105108	0.025226	0.435148	0.002102	0.016817	7.27139	0	0.002102	0.002102	2.35442	0	0	0	0.002102	0.04835	0	0.002102	1.28232	2.17574	A
N33	0	0	0	0	2.82596	0	8.66316	45.9911	3.91318	0	19.7451	0	0	0	0	0.297255	0.002036	0.594511	0	0.01018	15.8828	0	0.02036	0	1.5555	0	0	0	0.004072	0.006108	0.002036	0	0.486603	0	A
N35	0	0	0	0	1.06598	0	0.511752	25.7009	0.089	0	24.645	0.002023	0	0	0.004045	0.002023	0	0.353979	0	5.77491	35.4707	0	0	0	6.21991	0	0	0	0	0.010114	0	0	0.149682	0	A
N36	0.004057	0	0	0.002029	1.60067	0.026373	0.837864	37.9697	5.45525	0	46.0014	0.006086	0.002029	0	0	0.923071	0.018259	1.14826	0	0.087235	4.80808	0	0	0	0.959588	0	0	0	0	0	0	0.002029	0.148097	0	A
N37	0	0	0	0	0.816617	0.002036	0.31565	22.8694	0.059057	0	42.792	0.002036	0	0	0	0.564097	0.014255	1.06914	0.018328	0.014255	30.2922	0	0	0	1.05081	0	0	0	0.004073	0.002036	0	0	0.109968	0.004073	A
N38	0	0	0.002031	0	0.422386	0	0.353343	4.27057	2.24799	0	8.87215	0.002031	0	0	0.006092	0.050768	0	0.097474	0	0.012184	83.072	0	0	0	0.54829	0	0	0	0.006092	0	0	0	0.02843	0.008123	A
N3	0	0	0	0	2.1701	0.115409	0.455454	53.3829	3.88476	0	33.9612	0.004122	0	0	0.362715	0.410115	0.006183	0.111287	0.113348	0.004122	2.39474	0	0.018548	0	2.51427	0	0	0	0.002061	0.0474	0	0	0.035035	0.006183	A
N40	0	0	0	0	18.599	0.00406	45.0432	2.0846	0.081192	0	3.57041	0.428287	0	0	0.008119	0.018268	0.00406	0.026387	0.006089	0.018268	28.2101	0	0	0.00203	1.60151	0	0	0	0	0.022328	0.010149	0.018268	0.231397	0.012179	A
N41	0	0	0	0	0.504609	0.012208	1.89635	35.7926	0.573789	0	32.1912	0.012208	0	0	0	0.006104	0.020347	1.93501	0	0.172951	25.7188	0	0	0	1.02956	0	0	0	0	0	0	0	0.132256	0.002035	A
N42	0	0	0	0	2.33692	0	0.112647	35.8669	0.260113	0	58.2325	0	0	0	0	0.18638	0	0.376856	0.002048	0.102407	0.915515	0	0	0.149514	1.35177	0	0	0	0	0.014337	0	0	0.090118	0.002048	A
N44	0	0	0	0	1.09462	0.025959	0.356942	7.24051	0.28988	0	51.5857	0.00649	0	0	0	1.99671	0.002163	0.430494	0.021633	0.01298	34.3227	0	0	0	1.49916	0	0	0	0	0.002163	0.069225	0	0.971315	0.071388	A
N45	0	0	0	0	3.07948	0.094249	0.372897	24.4125	1.02854	0	62.0136	0	0	0	0.002049	0.333968	0	0.536808	0.006147	1.13918	2.87664	0	0	0	3.74127	0	0	0	0.002049	0	0	0	0.352408	0.008196	A
N46	0	0	0	0	0.769342	0.045499	0.467396	24.7224	0.035158	0	49.5771	0.082725	0	0	0.06618	0.002068	0	0.014477	0.002068	0.006204	18.9606	0	0	0	4.33892	0	0	0	0	0	0	0	0.73832	0.171654	A
N47	0	0	0	0	0.436816	0.006181	0.31937	25.562	0.548081	0	62.269	0	0	0	0	0.00206	0.00206	0.939567	0	4.09618	5.59619	0	0	0.004121	0.13599	0	0	0	0	0.00206	0	0	0.080358	0	A
N48	0	0	0	0	0.398586	0.042925	1.114	36.0485	0.202359	0	17.086	0.034748	0	0	0	1.13648	0.819655	0.353617	0.004088	27.6005	6.42234	0	0	0.004088	8.41322	0	0	0	0.002044	0.198271	0.01022	0	0.108334	0	A
N4	0.004127	0	0	0	0.414732	0.359022	0.167131	28.3277	0.214588	0	49.6276	0.008253	0.002063	0	0.249665	0.156814	0.004127	0.771691	0.206334	0.00619	17.3465	0	0	0	1.92716	0	0	0	0.002063	0.008253	0.002063	0	0.187764	0.00619	A
N52	0	0	0	0	3.08098	0.88407	1.3843	46.9864	1.08416	0	41.929	0	0	0	0	0.083711	0.004083	0.920822	0.002042	0.130671	1.60072	0	0	0.006125	0.275634	0	0	0	0	0.002042	0	0.01225	1.20054	0.41243	A
N53	0	0	0	0	1.60082	0.002037	0.230143	32.7373	2.18941	0	58.4379	0.004073	0	0	0	0.547862	0	0.052953	0.002037	0.032587	1.37678	0	0.083503	0.112016	1.56415	0	0	0	0.002037	0.002037	0	0	1.0224	0	A
N54	0.002067	0	0	0	1.53961	0.0062	0.553845	23.2966	0.014466	0	55.12	0	0.004133	0	0	0.004133	0	0	0.002067	0.004133	16.3963	0	0	0	2.80642	0	0	0	0	0.004133	0	0	0.243857	0.002067	A
N5	0	0	0	0	0.67063	0.341486	0.246858	21.1146	0.680916	0	61.0438	0.008229	0	0	0.345601	0.975088	0.026743	0.181029	0.148115	0.024686	6.9943	0	0.002057	0.006171	0.631544	0	0	0	0	0.0144	0	0.002057	1.32686	5.21487	A
N6	0	0	0	0	0.879004	0.110387	1.08956	5.44165	1.37574	0	23.772	0.002044	0	0.002044	0.278011	0.012265	0.006133	1.5495	0.100166	0.104254	64.4923	0	0	0	0.492651	0	0	0	0	0.008177	0.002044	0	0.265745	0.016354	A
N7	0	0	0	0	3.91252	0.122072	1.40694	46.0337	1.92419	0	35.6286	0	0	0	0.374493	0.043449	0.026897	7.54986	0.155177	0.06414	1.7297	0	0	0	0.877266	0	0	0	0.002069	0.004138	0	0	0.144832	0	A
N8	0	0	0	0	0.537512	0.215005	0.53958	28.6701	3.76052	0	49.5669	0.004135	0	0.002067	0.285295	2.04255	0.008269	0.405201	0.103368	0.018606	12.3793	0	0	0	1.197	0	0	0	0	0.045482	0.066155	0	0.144715	0.008269	A
N9	0.014584	0	0.027084	0	1.17502	0.127086	0.437509	19.4608	0.745849	0	71.6869	0.0125	0	0.004167	0.041668	0.125003	0.054168	0.32709	0.039584	0.035417	0.850018	0.002083	0	0	3.24173	0	0.002083	0.004167	0	0.004167	0	0	0.133336	1.44795	A
S22	0.002061	0	0.026796	0	0.368966	0.362782	0.529744	33.6624	6.4332	0	23.2799	0	0	0	0.002061	0.478212	0.04947	0.428742	0.072144	4.51828	11.9739	0.002061	0	0.006184	17.6856	0	0	0	0	0.006184	0	0	0.051532	0.059777	B
S23	0.004137	0	0.024822	0	0.299934	0.049644	17.5575	1.34039	0.279249	0	2.44498	0	0	0.006206	0	0.012411	0.049644	0.033096	0.109631	0.01448	77.0582	0	0	0.004137	0.533675	0	0	0.002069	0.002069	0	0	0	0.13859	0.035165	B
S24	0.002089	0	0.010445	0	1.26797	0.014622	0.334225	39.3487	1.36823	0	50.5243	0	0	0	0.002089	1.21156	0.0376	1.51237	0.062667	0.016711	0.507604	0	0	0.319602	2.2957	0	0	0	0.002089	0.066845	0.004178	0	0.902406	0.188001	B
S25	0	0	0	0	1.21649	0.006144	1.22263	26.5785	0.059391	0	53.671	0	0	0	0.002048	0.051199	0.022528	1.29226	0.051199	0.040959	15.0935	0	0	0.004096	0.47308	0	0	0	0.002048	0.008192	0	0	0.182269	0.022528	B
S26	0.004828	0.004828	0.009656	0	2.52257	0.132767	0.849708	21.53	1.13697	0.043451	63.0667	0.053107	0.024139	0.009656	0.019312	1.01144	0.267948	0.847294	0.007242	0	3.02467	0.002414	0	0.009656	4.75064	0	0.007242	0	0.004828	0	0	0.002414	0.386231	0.270362	B
S27	0	0	0	0	1.41237	0.88866	0.451546	19.8639	3.6	0	67.6907	0.02268	0	0.002062	0.002062	0.465979	0.026804	0.715464	0.002062	0.03299	1.37938	0	0.010309	0.006186	1.26598	0	0	0	0	0.016495	0.020619	0	2.0433	0.080412	B
S29	0	0	0	0	3.75734	0.319509	0.230295	16.6393	1.12243	0	71.8002	0	0	0.002075	0	0.477188	0.033196	0.624494	0.016598	0.033196	3.13077	0	0	0	1.5104	0	0	0	0.002075	0.004149	0.049794	0	0.188801	0.058092	B
S34	0	0	0	0	1.47625	0.020278	1.1883	58.5716	3.2141	0	24.0621	0.008111	0	0	0	0.002028	0	0.296062	0.002028	0.066918	8.8413	0	0	0	2.14138	0	0	0	0	0.002028	0	0.008111	0.097335	0.002028	B
S39	0	0	0	0	55.5424	2.06848	10.83	6.39382	2.9402	0	2.3492	0	0.823699	0	0.461715	0.391534	0	0.011081	1.98722	0.465408	14.5089	0	0	0	1.14136	0	0	0	0.007387	0.011081	0	0	0.066487	0	B
S43	0.002246	0	0	0	1.2443	0.017968	0.112302	18.1524	0.673809	0	59.0032	0	0	0	0.002246	2.22806	0.008984	0.377333	0.002246	0.029198	11.2212	0	0.020214	0.038183	4.17762	0	0	0	0.002246	0	0.083103	0	2.47063	0.132516	B
S49	0	0	0	0	3.55004	0.028912	0.708356	21.009	1.63769	0	68.4152	0.026847	0	0	0	0.138367	0.024782	0.336624	0.016521	0.051629	1.03672	0.026847	0	0.002065	2.79005	0	0	0	0	0.006196	0	0	0.194127	0	B
S50	0	0	0	0.00203	0.513487	0.026385	1.09801	32.3273	1.13048	0	13.9007	0	0.00203	0	0	0.060888	0.004059	8.8612	0.004059	0.030444	40.9227	0	0	0.006089	0.884902	0	0	0	0	0	0	0	0.225285	0	B
S51	0	0	0	0	0.888482	4.03782	0.370032	39.4836	4.05205	0	30.0661	0	0	0	0.002033	0.004066	0.004066	1.02877	0.004066	0.03863	15.153	0	0	0.004066	4.80228	0	0	0	0	0.002033	0.002033	0	0.052862	0.004066	B
S55	0	0	0	0	2.37177	2.44927	0.864688	2.65117	0.234526	0	5.74895	0	0.002039	0	0	0.12644	0.002039	0.097889	0	0.038748	81.5479	0	0	0	1.65596	0	0	0	0.002039	0.002039	0.832059	0	1.10533	0.267156	B
S57	0.007075	0	0.011791	0	31.1504	6.96632	11.5579	8.90718	4.95708	0	11.2914	1.94557	3.3511	0.007075	5.53721	0.624941	0.165079	0.254693	0.412697	0	6.2895	0.007075	0	0.009433	5.61504	0.106122	0	0	0.023583	0	0	0	0.532969	0.268843	B
S58	2.44311	0	0.014481	0.355813	55.9309	8.92429	3.78362	1.21018	9.67935	0	2.7017	0.922631	2.97683	0	0.002069	0.246173	0	0.008275	1.18122	0	7.66032	0	0	0	1.4067	0	0.343401	0	0.002069	0	0	0.126189	0.037236	0.043442	B
S59	0.002356	0	0.01178	0	38.0516	1.17093	9.01166	26.3894	3.55519	0.004712	10.3522	2.0662	0.014136	0.004712	0.01178	0.610201	0.155495	0.784545	1.32171	0	5.2303	0.004712	0	0.009424	0.056544	0	0.002356	0	0.002356	0	0	0.855224	0.08246	0.237955	B
S60	0.009448	0.380273	0.002362	0.021257	38.6367	5.93793	11.8546	13.4891	2.39265	0	17.0792	0.111011	0.01181	0.002362	0.559781	0.599934	0.129907	0.60702	0.637725	0.059049	4.9034	0.002362	0	0.009448	0.538523	0	0	0	0.297605	0	0	0.002362	1.30615	0.418064	B
