# Supplementary material for: Impact of Microbiota Diversity on Inflammatory Bowel Disease
Source: Microorganisms. 2025 Mar 21;13(4):710. doi: 10.3390/microorganisms13040710 (PMC12029714; doi:10.3390/microorganisms13040710)
Supplement: Supplementary file 1 [file microorganisms-13-00710-s001.zip › Table S4 Class.A-B.wilcox.test.xls]

## Sheet: Class.A-B.wilcox.test
Class	median(A)	IQR(A)	median(B)	IQR(B)	p.value	FDR
Acidobacteria_Gp16	0	0.002071	0.00103	0.003692	0.236077	0.4522
Acidobacteria_Gp3	0	0	0	0	0.167773	0.415312
Acidobacteria_Gp4	0	0.014572	0	0.011446	0.777019	0.910988
Acidobacteria_Gp6	0	0	0	0	0.431211	0.637442
Actinobacteria	1.21273	1.55212	1.92401	23.0787	0.084968	0.32099
Alphaproteobacteria	0.055155	0.112439	0.341145	2.32706	0.006295	0.159131
Bacilli	0.502803	0.777226	0.981348	7.23355	0.049588	0.267614
Bacteroidia	26.8919	15.1076	20.4365	20.8375	0.073264	0.311372
Betaproteobacteria	0.903153	1.68527	2.01517	2.46435	0.023867	0.193011
Chloroflexia	0	0	0	0	0.181679	0.415312
Clostridia	48.1867	26.9852	23.671	47.0831	0.183226	0.415312
Cyanobacteria	0.002033	0.006187	0	0.046542	0.574148	0.739098
Cytophagia	0	0	0	0.013555	0.014041	0.159131
Deferribacteres	0	0.002112	0	0.00229	0.809679	0.917636
Deinococci	0.005123	0.056579	0.002061	0.009397	0.378229	0.612371
Deltaproteobacteria	0.140908	0.38187	0.428756	0.530358	0.161908	0.415312
Epsilonproteobacteria	0.016376	0.033349	0.025793	0.04554	0.428386	0.637442
Erysipelotrichia	0.412407	0.640489	0.517881	0.566572	0.576704	0.739098
Flavobacteriia	0.01998	0.07523	0.033898	0.33287	0.210124	0.446514
Fusobacteriia	0.024723	0.059144	0.033093	0.033924	0.939693	0.940286
Gammaproteobacteria	7.13285	24.642	8.25081	11.3734	0.874336	0.940286
Gemmatimonadetes	0	0	0	0.002287	0.267735	0.479105
Lentisphaeria	0	0	0	0	0.726008	0.881581
Mollicutes	0	0.002774	0.005113	0.008915	0.010466	0.159131
Negativicutes	2.01003	2.1878	1.58318	2.88171	0.940286	0.940286
Phycisphaerae	0	0	0	0	0.1461	0.415312
Planctomycetia	0	0	0	0	0.2394	0.4522
Spartobacteria	0	0	0	0	0.298505	0.507459
Sphingobacteriia	0	0.002069	0.002069	0.002328	0.055097	0.267614
Spirochaetia	0.005142	0.010795	0.002031	0.006193	0.028384	0.193011
Synergistia	0	0.002049	0	0.003642	0.586931	0.739098
Thermomicrobia	0	0	0	0.001772	0.530716	0.739098
Unclassified	0.172561	0.41006	0.191464	0.723868	0.940286	0.940286
Verrucomicrobiae	0.008233	0.06527	0.058935	0.216785	0.135566	0.415312
