# Supplementary material for: Impact of Microbiota Diversity on Inflammatory Bowel Disease
Source: Microorganisms. 2025 Mar 21;13(4):710. doi: 10.3390/microorganisms13040710 (PMC12029714; doi:10.3390/microorganisms13040710)
Supplement: Supplementary file 1 [file microorganisms-13-00710-s001.zip › Table S5 Order.A-B.abundance.xls]

## Sheet: Order.A-B.abundance
	Acholeplasmatales	Acidimicrobiales	Actinomycetales	Aeromonadales	Alphaproteobacteria_incertae_sedis	Anaeroplasmatales	Bacillales	Bacteroidales	Bifidobacteriales	Burkholderiales	Campylobacterales	Cardiobacteriales	Caulobacterales	Chloroflexales	Chromatiales	Clostridiales	Coriobacteriales	Cytophagales	Deferribacterales	Deinococcales	Desulfovibrionales	Enterobacteriales	Erysipelotrichales	Flavobacteriales	Fusobacteriales	Gaiellales	Gammaproteobacteria_incertae_sedis	Gemmatimonadales	Hydrogenophilales	Kallotenuales	Lactobacillales	Methylophilales	Mycoplasmatales	Myxococcales	Neisseriales	Oceanospirillales	Pasteurellales	Planctomycetales	Pseudomonadales	Rhizobiales	Rhodobacterales	Rhodocyclales	Rhodospirillales	Rickettsiales	Rubrobacterales	Selenomonadales	Solirubrobacterales	Sphaerobacterales	Sphingobacteriales
N10	0	0	0.527557	0.010344	0	0	0.268951	8.92296	0.012413	0.045515	0.10758	0	0.014482	0	0	5.17006	0.084823	0	0.012413	0.004138	0.031033	82.3982	0.014482	0.03517	0.055859	0.002069	0	0.006207	0	0	0.862711	0	0	0	0.05379	0	0.099305	0	0.237918	0.070341	0.004138	0	0.002069	0	0	0.496524	0	0	0.002069
N11	0.002066	0	0.260357	0.008265	0	0	0.070255	10.9846	0.006199	2.05186	0.080587	0	0.010332	0	0	1.86176	0.020663	0	0.004133	0	0.020663	69.1249	0.008265	0.026862	0.030995	0	0	0.002066	0.004133	0	0.423597	0	0	0.002066	0.070255	0	0.02273	0.002066	0.086786	0.070255	0.002066	0	0.004133	0	0	14.4188	0	0.004133	0
N12	0	0	0.310513	0.004196	0.006294	0	0.016785	17.7181	0.031471	1.71831	0.071334	0	0.014686	0.01049	0	28.5211	0.100707	0.006294	0.006294	0	0.3252	46.2098	0.419613	0.027275	0.008392	0.008392	0	0.002098	0.004196	0	0.436397	0.006294	0	0	0.016785	0	0.016785	0	0.094413	0.058746	0.008392	0	0.006294	0	0	3.55832	0	0.008392	0.002098
N13	0	0	0.105103	0.004671	0	0	0.023356	39.2736	0.70536	0.602593	0.060726	0	0.011678	0	0	50.7836	1.17949	0	0.002336	0.002336	0.046713	0.845498	0.707696	0.028028	0.023356	0	0	0.007007	0	0	0.098096	0	0.002336	0	0.065398	0	0.046713	0	0.060726	0.039706	0.002336	0	0.002336	0	0	2.49912	0	0	0
N15	0	0	0.186093	0.024812	0	0.002068	0.024812	29.5184	0.002068	0.093046	0.070302	0	0.006203	0	0	58.3421	0.814672	0	0.012406	0	0.248124	8.34109	0.432149	0.037219	0	0	0	0.004135	0	0	0.18816	0	0	0	0.035151	0	0.074437	0	0.17989	0.076505	0.002068	0	0.004135	0	0	0.936666	0	0	0
N16	0	0	0.752865	0.033276	0	0	0.303642	45.305	0.245409	0.817337	0.083189	0	0.014558	0	0	46.8045	0.266206	0	0.008319	0.00208	0.024957	0.992035	0.55113	0.016638	0.010399	0.00208	0	0.010399	0	0	0.875569	0	0	0	0.035356	0	0.062392	0.00208	0.128944	0.083189	0.006239	0	1.00035	0	0	0.322359	0	0.00208	0.00208
N17	0	0	0.273464	0.004175	0	0	0.004175	19.0694	0.486389	2.0061	0.0334	0	0	0	0	70.491	1.08968	0	0.002088	0	0.07515	1.45708	0.177438	0.0668	0.668003	0	0	0.004175	0	0	0.549015	0	0.0167	0	0.035488	0	0.1169	0	0.031313	0.014613	0.037575	0	0	0	0	3.1083	0	0	0
N18	0	0	1.19762	0.020684	0	0.004137	0.053779	22.6844	1.33827	1.07144	0.02689	0	0.002068	0	0	67.0852	1.62578	0	0	0	0.401274	0.606048	1.07765	0.086874	0.06619	0	0	0	0	0	0.862533	0	0	0	0.051711	0	0.082737	0	0.626732	0.016547	0	0	0.012411	0	0	0.231663	0	0	0
N19	0.002062	0	0.191757	0.012371	0	0.002062	0.024743	39.9885	0.105157	0.822697	0.030928	0	0	0	0	51.4897	0.777336	0.006186	0.002062	0.006186	0.24949	0.672179	0.187633	0.101033	0.016495	0	0	0	0	0	0.158766	0	0	0	0.090724	0	0.084538	0	0.024743	0	0.006186	0	0.002062	0	0	4.50112	0	0	0.008248
N1	0	0	0.037043	0.00247	0	0	0.046921	22.0008	0.607497	0.009878	0.00247	0	0	0	0	60.0632	0.158048	0	0.00247	0	0.004939	10.9918	0.459327	0.074085	0.012348	0	0	0	0	0	0.175335	0	0	0	0.017287	0	0.041982	0	0.106189	0	0	0	0.046921	0	0	2.22255	0	0.00247	0
N20	0	0	0.292621	0.002251	0.002251	0	0.006753	21.5234	0.164318	1.74898	0.042768	0	0	0	0	42.4909	1.11646	0.002251	0.002251	0	0.270112	1.37307	0.112547	0.040517	0.02476	0	0	0	0	0	1.00392	0	0	0	0.006753	0	0.067528	0	0.054022	0.011255	0.006753	0	0.002251	0	0	29.4355	0	0	0
N21	0	0	0.091356	0.008305	0	0.002076	0.093433	28.2624	0.10589	1.09005	0.029068	0.002076	0.002076	0	0	57.5712	0.425638	0	0	0	0.236696	7.58674	0.124577	0.10589	0.045678	0	0	0	0	0	1.37658	0	0	0	0.047755	0	0.033221	0	0.043602	0.01661	0	0	0.012458	0	0	2.09289	0	0	0
N28	0.018359	0	0.20807	0.301905	0.00816	0	0.046918	24.4788	0.079556	4.83252	0.022439	0	0	0	0	28.0629	5.08139	0.00408	0	0	0.00816	32.1182	0.775162	0.00204	0.00816	0.00204	0	0	0	0	0.41818	0	0	0.00204	0.014279	0	0.042838	0	0.097915	0	0	0	0.075476	0	0	3.07821	0	0	0.00204
N2	0	0	0.080717	0.010908	0	0	0.054539	46.9055	0.909706	1.71906	0.006545	0	0	0	0	36.2835	2.175	0	0.002182	0	0.004363	2.61349	3.47957	0.137438	0.050176	0	0	0	0	0	0.621741	0	0	0	0.054539	0	0.100351	0	0.224699	0.008726	0	0	0.161435	0	0	3.8897	0	0	0.002182
N30	0	0	0.494674	0.028736	0	0	0.006158	51.8258	0.061578	0.884665	0.057472	0	0	0	0	35.6185	3.86707	0	0	0	0.636302	0.970874	0.164207	0.002053	0.026684	0	0	0	0	0	0.188838	0	0	0	0.006158	0	0.024631	0	2.69915	0.059525	0	0	0.00821	0	0	2.11827	0	0	0.002053
N31	0	0	0.07453	0.014492	0	0.00207	0.086951	32.1802	0.376788	0.654204	0.014492	0.00207	0	0	0	59.3296	0.799122	0	0.00207	0	0.687328	2.29592	0.134567	0.008281	0.016562	0	0	0	0	0	0.443037	0	0	0	0.028984	0	0.134567	0	0.028984	0	0	0	0	0	0	2.58783	0	0	0.00207
N32	0.002102	0	0.12613	0.02943	0	0	0.016817	28.0828	0.443557	1.92558	0.025226	0	0	0	0	52.5688	0.727349	0	0	0	0.105108	7.1894	0.435148	0.002102	0.016817	0	0	0	0	0	2.3334	0	0	0	0.037839	0	0.035737	0	0.016817	0	0	0	0.002102	0	0	2.35442	0	0.002102	0.002102
N33	0	0	0.246356	0.01018	0	0	0.075332	45.9911	1.31322	3.91115	0.002036	0	0	0	0	19.7431	1.26639	0	0	0	0.136412	15.7627	0.594511	0	0.01018	0	0	0	0	0	8.58783	0	0	0	0.002036	0	0.026468	0	0.07126	0	0	0	0	0	0	1.5555	0	0	0.004072
N35	0	0	0.285206	0.002023	0	0	0.180023	25.7009	0.048546	0.058659	0	0	0	0	0	24.645	0.73223	0	0	0	0.002023	35.3817	0.353979	0	5.77491	0	0	0	0	0	0.331729	0	0	0	0.030341	0	0.028318	0	0.058659	0	0	0	0	0	0	6.21991	0	0	0
N36	0	0	0.298223	0	0.004057	0	0.152155	37.9697	0.160269	5.43699	0.018259	0	0	0	0	46.0014	1.14217	0.002029	0	0	0.923071	2.39998	1.14826	0	0.087235	0	0	0	0	0	0.68571	0	0	0	0.018259	0	2.34724	0	0.058833	0	0.01623	0	0.002029	0	0	0.959588	0	0.002029	0
N37	0	0	0.195499	0	0	0	0.109968	22.8694	0.048875	0.020365	0.014255	0	0	0	0	42.792	0.572243	0	0	0	0.562061	30.2087	1.06914	0.018328	0.014255	0	0	0	0	0	0.205682	0	0	0	0.038693	0	0.018328	0	0.065166	0	0	0	0	0	0	1.05081	0	0	0.004073
N38	0	0	0.237592	0.010154	0	0	0.077167	4.27057	0.02843	2.24596	0	0	0	0	0	8.87215	0.156364	0	0	0	0.048737	82.9583	0.097474	0	0.012184	0	0	0	0	0	0.276176	0	0	0	0.002031	0	0.030461	0	0.073105	0	0	0	0	0	0	0.54829	0	0	0.006092
N3	0	0	0.107166	0.008244	0	0	0.080374	53.3829	1.01189	3.83736	0.006183	0	0	0	0	33.9612	1.05105	0	0	0	0.410115	1.74556	0.111287	0.113348	0.004122	0	0	0	0	0	0.37508	0	0	0	0.0474	0	0.063887	0	0.574985	0.004122	0	0	0.105105	0	0	2.51427	0	0	0.002061
N40	0.00203	0	1.28689	0.010149	0	0	0.219218	2.0846	17.2736	0.064954	0.00406	0	0	0	0	3.57041	0.038566	0	0	0.006089	0.018268	27.8366	0.026387	0.006089	0.018268	0	0	0	0	0	44.824	0	0	0	0.016238	0	0.038566	0	0.324768	0	0.00203	0	0.00203	0	0	1.60151	0	0.018268	0
N41	0	0	0.459845	0.010174	0	0	0.028486	35.7926	0.032555	0.488331	0.020347	0	0	0	0	32.1912	0.012208	0	0	0	0.006104	16.8128	1.93501	0	0.172951	0	0	0	0	0	1.86787	0	0	0	0.085458	0	8.77368	0	0.113944	0.006104	0	0	0	0	0	1.02956	0	0	0
N42	0.13108	0	0.051203	0.004096	0	0	0.012289	35.8669	0.020481	0.221198	0	0	0	0	0	58.2304	2.26523	0	0	0	0.18638	0.784434	0.376856	0.002048	0.102407	0	0	0	0	0	0.100358	0	0.018433	0	0.038914	0.002048	0.116743	0	0.002048	0	0	0	0	0	0	1.35177	0	0	0
N44	0	0	0.651149	0.45429	0	0	0.15143	7.24051	0.255268	0.248778	0.002163	0.002163	0	0	0	51.5727	0.188206	0	0	0	1.99671	33.6369	0.430494	0.021633	0.01298	0	0	0	0	0	0.205512	0	0	0	0.041102	0	0.166573	0	0.028123	0.023796	0	0	0.002163	0	0	1.49916	0	0	0
N45	0	0	0.545004	0.022538	0	0	0.12908	24.4125	1.49569	1.02035	0	0	0	0	0	62.0136	1.03879	0	0	0	0.333968	2.45252	0.536808	0.006147	1.13918	0	0	0	0	0	0.243817	0	0	0	0.008196	0	0.389288	0	0.012293	0.090151	0	0	0.004098	0	0	3.74127	0	0	0.002049
N46	0	0	0.531508	0.014477	0	0	0.016545	24.7224	0.072384	0.020681	0	0	0	0	0	49.5771	0.16545	0	0	0.06618	0.002068	18.7165	0.014477	0.002068	0.006204	0	0	0	0	0	0.450851	0	0	0	0.014477	0	0.184063	0	0.045499	0.031022	0	0	0.014477	0	0	4.33892	0	0	0
N47	0	0	0.146292	0	0	0	0.04533	25.562	0.010302	0.539839	0.00206	0	0	0	0	62.269	0.280222	0	0	0	0.00206	5.43342	0.939567	0	4.09618	0	0	0	0	0	0.27404	0	0.004121	0	0.008242	0	0.010302	0	0.152474	0.004121	0	0	0.00206	0	0	0.13599	0	0	0
N48	0	0	0.13695	0.008176	0	0	0.913681	36.0485	0.02044	0.171698	0.819655	0	0.008176	0	0	17.086	0.241195	0	0	0	1.13648	6.04419	0.353617	0.004088	27.6005	0	0	0	0	0	0.200315	0	0.004088	0	0.03066	0	0.081761	0	0.280032	0.006132	0	0	0.026572	0	0	8.41322	0	0	0.002044
N4	0	0	0.218715	0	0.004127	0	0.092851	28.3277	0.092851	0.187764	0.004127	0	0.002063	0	0	49.6276	0.103167	0.002063	0	0	0.156814	16.8369	0.771691	0.206334	0.00619	0	0	0	0	0	0.07428	0	0	0	0.026823	0	0.03714	0	0.371402	0.002063	0.051584	0	0.243475	0	0	1.92716	0	0	0.002063
N52	0	0	2.07848	0.016334	0	0	0.539018	46.9864	0.042876	0.982074	0.004083	0	0.010209	0	0	41.929	0.959615	0	0	0	0.083711	1.14745	0.920822	0.002042	0.130671	0	0	0	0	0	0.845277	0	0.006125	0	0.102087	0	0.020417	0	0.416514	0	0	0	0.873862	0	0	0.275634	0	0.01225	0
N53	0.105906	0	0.164969	0.014257	0	0	0.04277	32.7373	1.14257	2.17515	0	0	0	0	0	58.4379	0.293279	0	0	0	0.164969	0.98778	0.052953	0.002037	0.032587	0	0	0	0	0	0.187373	0	0.00611	0	0.014257	0	0.191446	0	0.183299	0	0	0	0.002037	0	0	1.56415	0	0	0.002037
N54	0	0	0.50838	0.010333	0.002067	0	0.014466	23.2966	0.171527	0.0062	0	0	0.002067	0	0	55.1179	0.8597	0.004133	0	0	0.002067	16.2351	0	0.002067	0.004133	0	0	0	0	0	0.539379	0	0	0.002067	0.008266	0	0.008266	0	0.134328	0	0	0	0.002067	0	0	2.80642	0	0	0
N5	0.006171	0	0.074057	0.006171	0	0	0.078172	21.1146	0.018514	0.631544	0.026743	0.004114	0.006171	0	0	61.0335	0.578058	0	0	0	0.761145	6.82973	0.181029	0.148115	0.024686	0	0	0	0	0	0.168686	0	0	0	0.049372	0	0.047314	0	0.106972	0.002057	0.004114	0	0.320915	0	0	0.631544	0	0.002057	0
N6	0	0	0.680717	0.036796	0	0	0.153315	5.44165	0.096077	1.36552	0.006133	0	0.002044	0	0	23.772	0.10221	0	0.002044	0	0.012265	63.1554	1.5495	0.100166	0.104254	0	0	0	0.004088	0	0.936242	0	0	0	0.006133	0	1.14271	0	0.134917	0.020442	0	0	0.085856	0	0	0.492651	0	0	0
N7	0	0	0.122072	0.033104	0	0	0.086899	46.0337	0.523463	1.88281	0.026897	0	0	0	0	35.6286	3.26699	0	0	0	0.018621	1.48556	7.54986	0.155177	0.06414	0	0	0	0	0	1.32004	0	0	0.002069	0.04138	0.014483	0.10552	0	0.088968	0.010345	0.004138	0	0.099313	0	0	0.877266	0	0	0.002069
N8	0	0	0.14885	0.016539	0	0	0.095098	28.6701	0.049617	3.7109	0.008269	0	0	0	0	49.5586	0.339046	0	0.002067	0	2.03221	12.2036	0.405201	0.103368	0.018606	0	0	0	0	0	0.444481	0	0	0	0.049617	0	0.053751	0	0.105435	0.004135	0.008269	0	0.200533	0	0	1.197	0	0	0
N9	0	0	0.135419	0.010417	0	0	0.037501	19.4608	0.833351	0.712515	0.054168	0	0.029167	0	0	71.6848	0.200004	0	0.004167	0	0.125003	0.662514	0.32709	0.039584	0.035417	0.004167	0	0.002083	0	0	0.400008	0	0	0	0.033334	0	0.087502	0.002083	0.079168	0.060418	0	0	0	0	0	3.24173	0	0	0
S22	0	0	0.154595	0.018551	0	0.006184	0.051532	33.6624	0.210249	6.41052	0.04947	0	0	0	0	23.2799	0.004123	0	0	0	0.47409	6.3425	0.428742	0.072144	4.51828	0	0	0.002061	0	0	0.478212	0	0	0	0.01649	0	0.03298	0	5.52212	0.037103	0.004123	0	0.218494	0	0	17.6856	0	0	0
S23	0.004137	0	0.117905	0.031028	0	0	0.024822	1.34039	0.163412	0.229605	0.049644	0	0.004137	0	0	2.44291	0.016548	0	0.006206	0	0.006206	76.8492	0.033096	0.109631	0.01448	0	0	0	0	0	17.5327	0	0	0.002069	0.049644	0	0.091014	0	0.062055	0.024822	0.004137	0	0.012411	0	0	0.533675	0	0	0.002069
S24	0.319602	0	0.041778	0.0188	0	0	0.029245	39.3487	0.24858	1.33481	0.0376	0	0	0	0	50.5243	0.977607	0	0	0.002089	0.029245	0.363469	1.51237	0.062667	0.016711	0	0	0	0	0	0.30498	0	0	0	0.033422	0	0.077289	0	0.048045	0.004178	0.002089	0	0.004178	0	0	2.2957	0	0	0.002089
S25	0	0	0.333818	0	0	0.004096	0.102398	26.5785	0.016384	0.022528	0.022528	0	0	0	0	53.671	0.866288	0	0	0	0.051199	14.4914	1.29226	0.051199	0.040959	0	0	0	0	0	1.12024	0	0	0	0.036863	0	0.014336	0	0.032767	0	0	0	0.006144	0	0	0.47308	0	0	0.002048
S26	0	0	1.97943	0	0	0.009656	0.432096	21.53	0.296915	1.12731	0.267948	0	0	0	0	63.0667	0.246222	0.024139	0.009656	0.019312	0.818327	2.60464	0.847294	0.007242	0	0	0	0.002414	0.002414	0.043451	0.417612	0.002414	0	0.168976	0	0	0	0.007242	0.18346	0.026553	0.019312	0.004828	0.021725	0	0	4.75064	0	0.002414	0.004828
S27	0	0	0.117526	0.010309	0	0.006186	0.041237	19.8639	0.134021	3.52165	0.026804	0	0	0	0	67.6887	1.16082	0	0.002062	0	0.465979	1.09072	0.715464	0.002062	0.03299	0	0	0	0	0	0.410309	0	0	0	0.078351	0	0.265979	0	0.012371	0.002062	0	0	0.886598	0	0	1.26598	0	0	0
S29	0	0	0.043569	0.012448	0	0	0.033196	16.6393	0.080915	1.07679	0.033196	0	0	0	0	71.7961	3.63286	0	0.002075	0	0.26764	3.0706	0.624494	0.016598	0.033196	0	0	0	0	0	0.1971	0	0	0	0.045644	0	0.031121	0	0.016598	0.002075	0	0	0.317434	0	0	1.5104	0	0	0.002075
S34	0	0	0.405564	0.008111	0	0	0.127753	58.5716	0.042584	3.15529	0	0	0	0	0	24.0621	1.02811	0	0	0	0.002028	8.52091	0.296062	0.002028	0.066918	0	0	0	0	0	1.06055	0	0	0	0.058807	0	0.160198	0	0.146003	0.004056	0	0	0	0	0	2.14138	0	0.008111	0
S39	0	0.096037	54.6744	0.036937	0	0	5.91364	6.39382	0.103424	1.74343	0	0	1.01947	0	0	2.3492	0.613157	0.823699	0	0.454327	0	2.97714	0.011081	1.98722	0.465408	0	0	0	0.982529	0	4.91634	0	0	0.391534	0.169911	0	0.217929	0	10.6859	0.007387	0	0.044325	0	0	0	1.14136	0.055406	0	0.007387
S43	0.038183	0	0.121286	0.002246	0.002246	0	0.024706	18.1524	0.451452	0.664825	0.008984	0	0.002246	0	0	58.9875	0.671563	0	0	0	2.22806	11.1111	0.377333	0.002246	0.029198	0	0	0	0	0	0.087595	0	0	0	0.008984	0	0.083103	0	0.024706	0.004492	0	0	0	0	0	4.17762	0	0	0.002246
S49	0	0	2.48441	0.014456	0	0	0.326298	21.009	0.731073	1.59019	0.024782	0	0	0	0	68.4152	0.334559	0	0	0	0.136302	0.799223	0.336624	0.016521	0.051629	0	0	0.026847	0	0	0.382058	0	0.002065	0	0.047499	0	0.068151	0	0.154888	0.018587	0.002065	0	0.008261	0	0	2.79005	0	0	0
S50	0	0	0.282113	0	0.00203	0	0.044651	32.3273	0.046681	1.11627	0.004059	0	0	0	0	13.9007	0.184693	0.00203	0	0	0.060888	38.0041	8.8612	0.004059	0.030444	0	0	0	0	0	1.05336	0.00203	0.006089	0	0.012178	0	2.65268	0	0.251669	0.010148	0.00203	0	0.012178	0	0	0.884902	0	0	0
S51	0	0	0.276507	0.002033	0	0	0.028464	39.4836	0.03253	4.00732	0.004066	0	0.002033	0	0	30.0661	0.579445	0	0	0	0.004066	13.8965	1.02877	0.004066	0.03863	0	0	0	0	0	0.341568	0	0.004066	0	0.044729	0	0.030497	0	1.21582	0.069127	0	0	3.96462	0	0	4.80228	0	0	0
S55	0	0	1.93127	0.014276	0.002039	0	0.250841	2.65117	0.230448	0.203936	0.002039	0	0.28755	0	0	5.74895	0.210054	0.002039	0	0	0.12644	15.7683	0.097889	0	0.038748	0	0	0	0	0	0.613847	0.004079	0	0	0.026512	0	0.059141	0	58.5928	1.61925	0	0	0.008157	0	0	1.65596	0	0	0.002039
S57	0	0	29.7189	0	0	0.009433	3.7355	8.90718	0.907933	4.40053	0.165079	0	0.05424	0	0.117913	11.2914	0.42213	3.3511	0.007075	5.53721	0.575417	1.20272	0.254693	0.412697	0	0.004717	0	0.007075	0.049524	0	7.82238	0.070748	0	0.042449	0.330158	0	0.033016	0	1.48099	2.10122	0.257051	0.106122	0.808886	0.002358	0.091972	5.61504	0	0	0.023583
S58	0	0.033099	55.0703	0.004137	2.1266	0	1.9818	1.21018	0.155151	7.69963	0	0	0.612329	0	0	2.7017	0.002069	2.97683	0	0	0.093091	0.308233	0.008275	1.18122	0	0.65784	0	0	0	0	1.80182	0.616467	0	0.153082	1.24121	0	0.430285	0.343401	4.85312	1.20811	1.29499	0.122052	1.87836	0	0	1.4067	0.012412	0.126189	0.002069
S59	0	0	38.0351	0	0	0.009424	4.71198	26.3894	0.002356	3.25598	0.155495	0	0.004712	0	0	10.3522	0.014136	0.014136	0.004712	0.01178	0.600777	0.018848	0.784545	1.32171	0	0	0	0.004712	0	0.004712	4.29968	0	0	0	0.171987	0	0.073036	0.002356	4.13712	0.068324	0.763341	0.127223	0.021204	0.002356	0	0.056544	0	0.855224	0.002356
S60	0	0	37.0825	0.307053	0	0.009448	4.89631	13.4891	0.729841	1.41953	0.129907	0	0.01181	0	0	17.0792	0.677878	0.01181	0.002362	0.559781	0.590486	0.921158	0.60702	0.637725	0.059049	0	0.016534	0.002362	0.311777	0	6.95829	0.059049	0	0	0.545609	0	0.120459	0	2.26038	0.675516	0.219661	0.056687	4.47116	0.422788	0.002362	0.538523	0.056687	0.002362	0.297605
[truncated: 9 more columns]
