# Supplementary material for: Impact of Microbiota Diversity on Inflammatory Bowel Disease
Source: Microorganisms. 2025 Mar 21;13(4):710. doi: 10.3390/microorganisms13040710 (PMC12029714; doi:10.3390/microorganisms13040710)
Supplement: Supplementary file 1 [file microorganisms-13-00710-s001.zip › Table S6 Order.A-B.wilcox.test.xls]

## Sheet: Order.A-B.wilcox.test
Order	median(A)	IQR(A)	median(B)	IQR(B)	p.value	FDR
Acholeplasmatales	0	0	0	0	0.892508	0.959867
Acidimicrobiales	0	0	0	0	0.035728	0.135766
Actinomycetales	0.228154	0.365004	0.369691	22.7807	0.088114	0.2009
Aeromonadales	0.010256	0.013023	0.00921	0.017019	0.395136	0.549335
Alphaproteobacteria_incertae_sedis	0	0	0	0	0.600661	0.713285
Anaeroplasmatales	0	0	0	0.006186	0.008409	0.078163
Bacillales	0.072793	0.089951	0.115075	1.55916	0.065364	0.169352
Bacteroidales	26.8919	15.1076	20.4365	20.8375	0.073264	0.174002
Bifidobacteriales	0.105523	0.504176	0.159282	0.229592	0.993359	0.993359
Burkholderiales	0.853681	1.68067	1.50486	2.36857	0.040354	0.143761
Campylobacterales	0.016376	0.033349	0.025793	0.04554	0.428386	0.581381
Cardiobacteriales	0	0	0	0	0.174408	0.310664
Caulobacterales	0	0.0031	0.001017	0.010035	0.236086	0.37905
Chloroflexales	0	0	0	0	0.526373	0.687518
Chromatiales	0	0	0	0	0.1461	0.27759
Clostridiales	48.1816	26.9847	23.671	47.0713	0.183226	0.316481
Coriobacteriales	0.652703	0.913858	0.500787	0.628152	0.32043	0.468321
Cytophagales	0	0	0	0.013555	0.014041	0.100042
Deferribacterales	0	0.002112	0	0.00229	0.809679	0.896918
Deinococcales	0	0	0	0.009357	0.06935	0.171867
Desulfovibrionales	0.130708	0.332262	0.131371	0.515352	0.73282	0.835415
Enterobacteriales	7.00957	19.5605	3.02387	12.2366	0.252189	0.388507
Erysipelotrichales	0.412407	0.640489	0.517881	0.566572	0.576704	0.713285
Flavobacteriales	0.01998	0.07523	0.033898	0.33287	0.210124	0.352267
Fusobacteriales	0.024723	0.059144	0.033093	0.033924	0.939693	0.974478
Gaiellales	0	0	0	0	0.988151	0.993359
Gammaproteobacteria_incertae_sedis	0	0	0	0	0.1461	0.27759
Gemmatimonadales	0	0	0	0.002287	0.267735	0.401602
Hydrogenophilales	0	0	0	0	0.09925	0.217587
Kallotenuales	0	0	0	0	0.035728	0.135766
Lactobacillales	0.429997	0.658365	0.833603	3.2861	0.058167	0.157882
Methylophilales	0	0	0	0.002318	0.00103	0.029355
Mycoplasmatales	0	0	0	0	0.818241	0.896918
Myxococcales	0	0	0	0.001552	0.05152	0.157882
Neisseriales	0.034243	0.033732	0.046572	0.118782	0.053737	0.157882
Oceanospirillales	0	0	0	0	0.352171	0.501844
Pasteurellales	0.06314	0.075795	0.075162	0.117274	0.588155	0.713285
Planctomycetales	0	0	0	0	0.2394	0.37905
Pseudomonadales	0.096164	0.123242	0.217564	3.61639	0.055916	0.157882
Rhizobiales	0.005119	0.025603	0.021705	0.06467	0.026071	0.135766
Rhodobacterales	0	0.00412	0.002047	0.015518	0.151921	0.279339
Rhodocyclales	0	0	0	0.034451	0.000145	0.008265
Rhodospirillales	0.003217	0.05203	0.016807	0.679376	0.03557	0.135766
Rickettsiales	0	0	0	0	0.009173	0.078163
Rubrobacterales	0	0	0	0	0.035728	0.135766
Selenomonadales	2.01003	2.1878	1.58318	2.88171	0.940286	0.974478
Solirubrobacterales	0	0	0	0	0.009173	0.078163
Sphaerobacterales	0	0	0	0.001772	0.530716	0.687518
Sphingobacteriales	0	0.002069	0.002069	0.002328	0.055097	0.157882
Sphingomonadales	0.002053	0.008241	0.012604	0.266983	0.030683	0.135766
Spirochaetales	0.005142	0.010795	0.002031	0.006193	0.028384	0.135766
Synergistales	0	0.002049	0	0.003642	0.586931	0.713285
Thermales	0.003148	0.048136	0	0.002058	0.009599	0.078163
Unclassified	0.197991	0.507914	0.442644	1.91097	0.112787	0.238106
Verrucomicrobiales	0.008233	0.06527	0.058935	0.216785	0.135566	0.275974
Victivallales	0	0	0	0	0.726008	0.835415
Xanthomonadales	0.002034	0.008148	0.041268	0.580475	0.002869	0.054511
