# Supplementary material for: Impact of Microbiota Diversity on Inflammatory Bowel Disease
Source: Microorganisms. 2025 Mar 21;13(4):710. doi: 10.3390/microorganisms13040710 (PMC12029714; doi:10.3390/microorganisms13040710)
Supplement: Supplementary file 1 [file microorganisms-13-00710-s001.zip › Table S7 Family.A-B.abundance.xls]

## Sheet: Family.A-B.abundance
	Acetobacteraceae	Acholeplasmataceae	Acidaminococcaceae	Actinomycetaceae	Aerococcaceae	Aeromonadaceae	Alcaligenaceae	Alicyclobacillaceae	Anaeroplasmataceae	Anaplasmataceae	Bacillaceae	Bacillaceae_2	Bacillales	Bacteroidaceae	Beijerinckiaceae	Bifidobacteriaceae	Bogoriellaceae	Bradyrhizobiaceae	Brevibacteriaceae	Brucellaceae	Burkholderiaceae	Burkholderiales_incertae_sedis	Campylobacteraceae	Cardiobacteriaceae	Carnobacteriaceae	Catabacteriaceae	Caulobacteraceae	Cellulomonadaceae	Chitinophagaceae	Christensenellaceae	Chromatiaceae	Clostridiaceae	Clostridiales	Comamonadaceae	Coriobacteriaceae	Corynebacteriaceae	Cryomorphaceae	Cytophagaceae	Deferribacteraceae	Deinococcaceae	Dermabacteraceae	Dermacoccaceae	Dermatophilaceae	Desulfovibrionaceae	Dietziaceae	Enterobacteriaceae	Enterococcaceae	Erysipelotrichaceae	Erythrobacteraceae
N10	0	0	0.024826	0.062066	0	0	0.014482	0	0	0	0.008275	0	0.196541	5.76382	0	0.012413	0	0.010344	0	0.006207	0.008275	0	0	0	0.059997	0	0.014482	0.004138	0	0	0	0.004138	0.070341	0.004138	0.084823	0.016551	0	0	0.012413	0.004138	0	0	0.002069	0.031033	0	82.3982	0.339292	0.014482	0
N11	0	0.002066	0.012398	0.010332	0	0	0.006199	0	0	0	0.006199	0	0.002066	7.51111	0	0.006199	0	0.008265	0	0.004133	0.004133	0	0.002066	0	0.012398	0	0.010332	0	0	0	0	0.002066	0.004133	0.002066	0.020663	0.109515	0	0	0.004133	0	0	0	0	0.020663	0	69.1249	0.345077	0.008265	0
N12	0	0	3.37159	0.016785	0.050354	0.002098	0.004196	0	0	0	0	0	0.002098	16.539	0	0.031471	0.002098	0.004196	0.002098	0.016785	0.01049	0	0.004196	0	0.071334	0	0.014686	0	0	0	0	0	0.01049	0.01049	0.100707	0.039863	0	0.006294	0.006294	0	0	0	0.002098	0.3252	0	46.2098	0.253866	0.419613	0
N13	0	0	0.011678	0.002336	0	0	0.004671	0	0	0	0.009343	0	0.004671	0.506832	0	0.70536	0	0.009343	0	0	0.002336	0	0.007007	0	0.002336	0	0.011678	0	0	0	0	0.051384	0.018685	0.242906	1.17949	0.014014	0	0	0.002336	0.002336	0	0	0	0.046713	0	0.845498	0.004671	0.707696	0
N15	0	0	0.903583	0.010338	0	0	0.008271	0	0.002068	0	0.004135	0	0	22.6309	0	0.002068	0	0.014474	0.008271	0	0.043422	0	0	0	0.010338	0	0.006203	0	0	0	0	0.126129	0.006203	0.002068	0.814672	0.049625	0	0	0.012406	0	0	0	0	0.248124	0	8.34109	0.028948	0.432149	0.002068
N16	0	0	0.031196	0.014558	0	0	0.010399	0	0	0	0.010399	0	0.093588	42.0398	0	0.245409	0	0.008319	0.006239	0.004159	0.039515	0	0.00208	0	0.199655	0	0.014558	0	0	0.039515	0	0.00208	0.00208	0.006239	0.266206	0.245409	0	0	0.008319	0.00208	0	0	0.00208	0.024957	0	0.992035	0.010399	0.55113	0.00208
N17	0	0	0.141951	0.012525	0	0	0.004175	0	0	0	0	0	0	14.3558	0	0.486389	0	0.004175	0.002088	0.002088	0.006263	0	0.002088	0	0.002088	0	0	0	0	0	0	0.002088	0	0.010438	1.08968	0.0334	0	0	0.002088	0	0.002088	0	0	0.07515	0	1.45708	0.020875	0.177438	0.004175
N18	0	0	0.012411	0.225458	0	0	0	0	0.004137	0	0.002068	0	0.049642	17.5651	0	1.33827	0	0.006205	0	0	0.093079	0	0	0	0.006205	0	0.002068	0	0	0	0	0.002068	0.008274	0.062053	1.62578	0.736359	0	0	0	0	0.155132	0	0	0.401274	0	0.606048	0.020684	1.07765	0
N19	0	0.002062	4.16091	0.047424	0	0	0.002062	0	0.002062	0	0	0	0.018557	34.7925	0	0.105157	0	0	0.010309	0	0.004124	0	0	0	0.010309	0	0	0	0.008248	0	0	0.004124	0.010309	0.004124	0.777336	0.010309	0	0.006186	0.002062	0.006186	0	0	0	0.24949	0	0.672179	0.010309	0.187633	0
N1	0.044451	0	2.1534	0.017287	0	0	0	0	0	0	0	0	0	20.0351	0	0.607497	0	0	0	0	0	0	0	0	0.012348	0	0	0	0	0	0	0.024695	0.034573	0	0.158048	0	0	0	0.00247	0	0	0	0	0.004939	0	10.9918	0.012348	0.459327	0
N20	0	0	6.17656	0.085535	0.002251	0.002251	0.002251	0	0	0	0	0	0.006753	13.141	0	0.164318	0.002251	0.004502	0	0.004502	0.006753	0	0.004502	0	0.011255	0	0	0	0	0	0	0.006753	0.076532	0.002251	1.11646	0.013506	0	0.002251	0.002251	0	0.002251	0	0	0.270112	0	1.37307	0.006753	0.112547	0
N21	0.002076	0	0.460935	0.018687	0.006229	0	0.004153	0	0.002076	0	0.002076	0	0.080975	14.5444	0	0.10589	0	0.006229	0	0.002076	0.004153	0	0.002076	0.002076	0.018687	0	0.002076	0	0	0	0	0.002076	0	0.004153	0.425638	0.01661	0	0	0	0	0	0	0	0.236696	0	7.58674	0.029068	0.124577	0
N28	0.00204	0.018359	2.78242	0.016319	0	0.299865	0	0	0	0	0	0	0.00816	12.476	0	0.079556	0.00204	0	0	0	0.00408	0	0	0	0.063237	0	0	0	0	0	0	0.20399	0	0.012239	5.08139	0.055077	0	0.00408	0	0	0.00408	0	0	0.00816	0	32.1182	0.191751	0.775162	0
N2	0.058902	0	3.73045	0.032723	0	0	0.002182	0	0	0	0	0	0.004363	45.4547	0	0.909706	0	0	0	0	0	0	0.004363	0	0.002182	0	0	0	0	0	0	0	0.113441	0.002182	2.175	0.006545	0	0	0.002182	0	0	0	0	0.004363	0	2.61349	0.015271	3.47957	0
N30	0	0	1.47786	0.059525	0	0	0	0	0	0	0	0	0	39.3419	0	0.061578	0	0	0	0.020526	0.006158	0	0.043104	0	0.002053	0	0	0	0	0	0	0.242205	1.19461	0.012316	3.86707	0.367413	0	0	0	0	0.006158	0	0	0.636302	0	0.970874	0.094419	0.164207	0
N31	0	0	2.43049	0.014492	0.010351	0	0	0	0.00207	0	0	0	0.057967	30.3853	0	0.376788	0	0	0	0	0.006211	0	0.00207	0.00207	0.004141	0	0	0	0	0	0	0.217378	0	0.016562	0.799122	0.010351	0	0	0.00207	0	0	0	0	0.687328	0	2.29592	0.111794	0.134567	0
N32	0	0.002102	2.31028	0.054656	0	0	0	0	0	0	0	0	0.002102	22.1337	0	0.443557	0	0	0.008409	0	0.012613	0	0	0	0.002102	0	0	0	0	0	0	0.170275	0	0	0.727349	0.004204	0	0	0	0	0	0	0	0.105108	0	7.1894	0.17448	0.435148	0
N33	0	0	0.763499	0.042756	0	0.008144	0	0	0	0	0	0	0.006108	17.5666	0	1.31322	0	0	0	0	0	0	0.002036	0	0.03054	0	0	0	0	0	0	0.03054	0.006108	0	1.26639	0.012216	0	0	0	0	0	0	0	0.136412	0	15.7627	8.34148	0.594511	0
N35	0	0	0.002023	0.012136	0.004045	0	0	0	0	0	0	0	0.082932	25.3246	0	0.048546	0	0	0.002023	0	0	0	0	0	0.048546	0	0	0	0	0	0	0.054614	0.004045	0	0.73223	0.018205	0	0	0	0	0	0	0	0.002023	0	35.3817	0.068773	0.353979	0
N36	0	0	0.012172	0.042603	0.002029	0	0	0	0	0	0	0	0.097379	24.3244	0	0.160269	0	0	0	0	0.002029	0	0.018259	0	0.052747	0	0	0	0	0	0	0.030431	0.008115	0	1.14217	0.014201	0	0.002029	0	0	0	0	0	0.923071	0	2.39998	0.052747	1.14826	0
N37	0	0	1.00804	0.018328	0.014255	0	0	0	0	0	0	0	0.030547	20.8594	0	0.048875	0	0	0	0	0.004073	0	0.014255	0	0.012219	0	0	0	0	0	0	0.02851	0.014255	0	0.572243	0.008146	0	0	0	0	0	0	0	0.562061	0	30.2087	0.061094	1.06914	0
N38	0	0	0.471123	0.034522	0.006092	0	0	0	0	0	0	0	0	3.43595	0	0.02843	0	0	0	0	0	0	0	0	0	0.032491	0	0	0	0	0	0.02843	0.004061	0.002031	0.156364	0.004061	0	0	0	0	0	0	0	0.048737	0	82.9583	0.184794	0.097474	0
N3	0.100983	0	1.45498	0.008244	0	0.002061	0	0	0	0	0.002061	0	0.002061	46.1039	0	1.01189	0	0	0	0	0.002061	0	0	0	0.004122	0	0	0	0	0	0	0	0.057705	0.002061	1.05105	0.008244	0	0	0	0	0	0	0	0.410115	0	1.74556	0.026791	0.111287	0
N40	0	0.00203	0.006089	0.239516	0.012179	0	0	0	0	0	0	0.00203	0.016238	1.44928	0	17.2736	0	0	0.056834	0	0	0	0.00406	0	0.176592	0	0	0	0	0	0	0.034507	0.048715	0.012179	0.038566	0.377542	0	0	0	0.006089	0.022328	0.034507	0	0.018268	0	27.8366	5.21049	0.026387	0
N41	0	0	0.004069	0.044764	0.008139	0	0	0	0	0	0.002035	0	0.020347	34.5067	0	0.032555	0	0.004069	0	0	0.010174	0	0.020347	0	0.189228	0	0	0	0	0	0	0.290964	0.020347	0	0.012208	0.016278	0	0	0	0	0	0	0	0.006104	0	16.8128	0.028486	1.93501	0
N42	0	0.13108	0.833589	0.006144	0.002048	0.002048	0	0	0	0	0.002048	0	0.002048	11.916	0	0.020481	0	0	0	0	0.002048	0	0	0	0.004096	0	0	0	0	0	0	0.213006	0.073733	0.004096	2.26523	0.002048	0	0	0	0	0	0	0	0.18638	0	0.784434	0.010241	0.376856	0
N44	0	0	0.175226	0.047592	0	0.452127	0.023796	0	0	0	0	0	0.088695	2.52672	0	0.255268	0	0	0.015143	0	0.021633	0	0	0.002163	0.004327	0	0	0	0	0	0	0.527841	0.043266	0.069225	0.188206	0.16441	0	0	0	0	0.008653	0.002163	0	1.99671	0	33.6369	0.038939	0.430494	0
N45	0	0	0.094249	0.065564	0	0	0	0	0	0	0.010244	0	0	19.1653	0	1.49569	0	0	0.004098	0.090151	0.059418	0	0	0	0.002049	0.002049	0	0	0	0	0	0.235622	0	0	1.03879	0.012293	0	0	0	0	0.010244	0	0	0.333968	0	2.45252	0.043027	0.536808	0
N46	0.014477	0	0.010341	0.103406	0	0	0	0	0	0	0.002068	0	0.004136	24.4887	0	0.072384	0	0	0.057907	0	0	0	0	0	0	0	0	0	0	0	0	0.380535	0.002068	0	0.16545	0.014477	0	0	0	0.06618	0	0	0	0.002068	0	18.7165	0.167518	0.014477	0
N47	0	0	0.004121	0.053572	0.00206	0	0	0	0	0	0.008242	0	0.006181	24.7131	0	0.010302	0	0	0	0.00206	0.00206	0	0.00206	0	0.04533	0	0	0	0	0	0	0.109204	0.00206	0	0.280222	0.020605	0	0	0	0	0	0	0	0.00206	0	5.43342	0.012363	0.939567	0
N48	0.024528	0	0.122642	0.012264	0	0	0	0	0	0	0.006132	0	0.89324	10.7046	0	0.02044	0	0	0	0	0.002044	0	0.819655	0	0.012264	0	0.008176	0	0	0	0	0.337265	6.84545	0	0.241195	0.01022	0	0	0	0	0	0	0	1.13648	0	6.04419	0.014308	0.353617	0
N4	0.078407	0	1.76416	0.01857	0.00619	0	0.002063	0	0	0	0.004127	0	0	25.4493	0	0.092851	0.002063	0	0	0	0.004127	0	0.002063	0	0.033014	0	0.002063	0	0	0	0	0.004127	0	0.03714	0.103167	0.022697	0	0.002063	0	0	0.002063	0	0	0.156814	0	16.8369	0.004127	0.771691	0.00619
N52	0	0	0.004083	0.030626	0	0	0	0	0	0	0.002042	0	0.026543	45.4306	0	0.042876	0	0	0	0	0	0	0.004083	0	0.383846	0	0.010209	0	0	0	0	0.09392	0.100045	0	0.959615	0.285843	0	0	0	0	0.155172	0	0	0.083711	0	1.14745	0.01225	0.920822	0
N53	0	0.105906	0.997963	0.052953	0	0	0	0	0	0	0.004073	0	0.022403	9.30143	0	1.14257	0	0	0	0	0	0	0	0	0.004073	0	0	0	0	0	0	0.124236	0.008147	0.01222	0.293279	0.002037	0	0	0	0	0	0	0	0.164969	0	0.98778	0.014257	0.052953	0
N54	0	0	0.010333	0.09713	0	0	0	0	0	0	0	0	0	23.1664	0	0.171527	0	0	0.243857	0	0	0	0	0	0.004133	0	0.002067	0	0	0	0	0.018599	0.004133	0	0.8597	0.010333	0	0.004133	0	0	0	0	0	0.002067	0	16.2351	0.386451	0	0
N5	0.069943	0.006171	0.008229	0.0144	0.012343	0	0.004114	0	0	0	0	0	0.030857	8.39728	0	0.018514	0	0	0.004114	0	0	0	0.004114	0.004114	0.016457	0.004114	0.006171	0	0	0	0	0	0.055543	0.004114	0.578058	0.026743	0	0	0	0	0	0	0	0.761145	0	6.82973	0.0144	0.181029	0
N6	0.081768	0	0.012265	0.261657	0	0.014309	0.002044	0	0	0	0.006133	0	0.026575	4.48701	0	0.096077	0	0	0.079724	0	0.053149	0	0	0	0.130829	0	0.002044	0.002044	0	0	0	0.192154	0.047016	0.002044	0.10221	0.073591	0	0	0.002044	0	0	0	0	0.012265	0	63.1554	0.010221	1.5495	0.002044
N7	0.099313	0	0.051726	0.06414	0	0	0.004138	0	0	0	0	0	0.02069	12.1493	0	0.523463	0	0	0.004138	0	0	0	0.016552	0	0.043449	0	0	0	0	0	0	0.002069	0.002069	0.002069	3.26699	0.010345	0	0	0	0	0	0	0	0.018621	0	1.48556	0.033104	7.54986	0
N8	0.086829	0	1.07916	0.026876	0.002067	0.002067	0.002067	0	0	0	0.002067	0	0.026876	19.9128	0	0.049617	0	0	0	0.002067	0.004135	0	0.002067	0	0.016539	0	0	0	0	0.010337	0	0.043414	0.028943	0.547849	0.339046	0.041347	0	0	0.002067	0	0	0	0	2.03221	0	12.2036	0.010337	0.405201	0
N9	0	0	0.0125	0.01875	0	0	0.022917	0	0	0	0.00625	0	0.016667	13.8565	0	0.833351	0	0.008334	0	0.00625	0.002083	0	0	0	0.014584	0	0.029167	0	0	0	0	0.116669	0.081252	0.002083	0.200004	0.00625	0	0	0.004167	0	0	0.002083	0	0.125003	0	0.662514	0.022917	0.32709	0
S22	0	0	0.020613	0.041225	0	0	0.002061	0	0.006184	0	0.014429	0	0.035041	28.0208	0	0.210249	0	0.004123	0.022674	0.026796	0.006184	0	0	0	0.014429	0	0	0	0	0	0	0.002061	0	0.004123	0.004123	0.002061	0	0	0	0	0.002061	0	0	0.47409	0	6.3425	0.393701	0.428742	0.002061
S23	0.002069	0.004137	0.115837	0.010343	0	0	0.002069	0	0	0	0	0	0.016548	0.635032	0	0.163412	0	0.010343	0.024822	0.004137	0.008274	0	0.002069	0	0.053781	0	0.004137	0	0	0	0	0.004137	0.002069	0.004137	0.016548	0.016548	0	0	0.006206	0	0	0	0	0.006206	0	76.8492	17.2452	0.033096	0
S24	0.002089	0.319602	0.378092	0.008356	0	0	0	0	0	0	0.002089	0	0.027156	2.36464	0	0.24858	0	0.004178	0.004178	0	0.002089	0	0	0	0.014622	0	0	0	0	0.002089	0	0.123245	0.121156	0.002089	0.977607	0	0	0	0	0.002089	0	0	0	0.029245	0	0.363469	0.0188	1.51237	0
S25	0	0	0.012288	0.276475	0.063487	0	0	0	0.004096	0	0.002048	0	0.073727	25.8555	0	0.016384	0	0	0	0	0	0	0	0	0.12083	0	0	0	0	0	0	0.161789	0.01024	0.002048	0.866288	0.026624	0	0	0	0	0	0.002048	0	0.051199	0	14.4914	0.116734	1.29226	0
S26	0.009656	0	4.71202	0.021725	0	0	0	0	0.009656	0	0.1038	0.002414	0	13.5519	0.002414	0.296915	0	0	0.147251	0	0.181046	0	0	0	0.007242	0	0	0.007242	0	0.200357	0	0.014484	0.016898	0.031381	0.246222	0.265534	0	0.024139	0.009656	0.019312	0.014484	0	0.002414	0.818327	0	2.60464	0.002414	0.847294	0.009656
S27	0	0	1.00619	0.016495	0.002062	0	0	0	0.006186	0	0.002062	0	0.035052	14.1753	0	0.134021	0	0	0.002062	0.002062	0.004124	0	0.004124	0	0.026804	0	0	0	0	0	0	0.218557	0.030928	0.008247	1.16082	0.014433	0	0	0.002062	0	0	0	0	0.465979	0	1.09072	0.103093	0.715464	0
S29	0	0	1.39007	0.006224	0	0.002075	0	0	0	0	0.002075	0	0.020747	15.1123	0	0.080915	0	0	0.002075	0	0.004149	0	0.008299	0	0.016598	0	0	0	0	0	0	0.215772	0.107886	0.190875	3.63286	0.018673	0	0	0.002075	0	0	0	0	0.26764	0	3.0706	0.139007	0.624494	0
S34	0	0	1.40122	0.024334	0	0.004056	0	0	0	0	0.002028	0	0.032445	20.3492	0	0.042584	0	0	0.008111	0	0.004056	0	0	0	0.01825	0	0	0	0	0	0	0.026362	0.026362	0	1.02811	0.050696	0	0	0	0	0	0	0	0.002028	0	8.52091	0.058807	0.296062	0
S39	0	0	0.036937	1.25586	0	0	0	0	0	0	0.502346	0.206848	1.21523	0.509733	0	0.103424	0	0	0.025856	0	0	0.011081	0	0	0.011081	0	1.01947	0	0	0	0	0.125586	0.003694	0.25856	0.613157	3.04362	0	0.823699	0	0.454327	0	0.003694	0	0	0	2.97714	0.262254	0.011081	0
S43	0	0.038183	0.437976	0.015722	0	0	0	0	0	0	0	0	0.017968	4.90533	0	0.451452	0	0	0.006738	0	0.01123	0	0.008984	0	0.002246	0	0.002246	0	0	0.029198	0	0.550277	0.080857	0.004492	0.671563	0.026952	0	0	0	0	0.002246	0	0	2.22806	0	11.1111	0.008984	0.377333	0
S49	0	0	0	0.086737	0.043369	0	0	0	0	0	0.142497	0	0.047499	8.95874	0	0.731073	0	0	0.008261	0.018587	0.002065	0	0.024782	0	0.05576	0	0	0	0	0	0	0.2313	0.090868	0.002065	0.334559	0.93759	0	0	0	0	0	0	0	0.136302	0	0.799223	0.030978	0.336624	0
S50	0.00203	0	0.135983	0.107568	0.010148	0	0.004059	0	0	0	0.00203	0	0.032473	30.6144	0	0.046681	0.00203	0.006089	0.010148	0.00203	0	0	0.004059	0	0.075095	0	0	0	0	0	0	0.235433	0.018266	0.00203	0.184693	0.006089	0	0.00203	0	0	0.00203	0.00203	0	0.060888	0	38.0041	0.018266	8.8612	0
S51	0	0	0.010166	0.093524	0	0	0.008133	0	0	0	0.006099	0	0.002033	38.0807	0	0.03253	0	0	0.004066	0	0	0	0.004066	0	0.016265	0	0.002033	0	0	0	0	0.138254	0.012199	0	0.579445	0.111823	0	0	0	0	0	0	0	0.004066	0	13.8965	0.073193	1.02877	0
S55	0	0	0.752524	0.053023	0	0	0	0	0	0	0	0	0	1.89864	0	0.230448	0	0	0.203936	0	0.175385	0	0.002039	0	0.008157	0	0.28755	0	0	0	0	0.022433	0.004079	0.006118	0.210054	0.010197	0	0.002039	0	0	0	0	0	0.12644	0	15.7683	0.342612	0.097889	0.002039
S57	0.455146	0	0.002358	2.64126	0	0	0	0.016508	0.009433	0.002358	0.891425	0.002358	0.316008	2.10829	0.051882	0.907933	0	0.028299	0.249976	0	0	0	0	0	2.79691	0	0.05424	0.351382	0.021224	0	0.117913	0.188661	0.492878	0.686256	0.42213	4.24252	0	3.3511	0.007075	5.53721	0.120272	0	0.089614	0.575417	0.004717	1.20272	0.155646	0.254693	0.091972
S58	0.461316	0	1.34464	0.051717	0	0	0	0	0	0	0.055854	0	0.227555	0.670252	0	0.155151	0.633016	0	0.004137	0	0.335126	0	0	0	0.239967	0	0.612329	0	0	0	0	0.010343	0.330989	0.839884	0.002069	8.17542	0	2.97683	0	0	0.482002	0	0	0.093091	0	0.308233	0.045511	0.008275	1.22052
S59	0.016492	0	0.014136	0.01178	0	0	0	0.002356	0.009424	0.002356	0.695017	0	0.002356	15.559	0.004712	0.002356	0	0.007068	0.08246	0	0.04712	0	0	0	0.009424	0	0.004712	0.002356	0	0	0	0.200259	0.002356	0.007068	0.014136	6.91483	0	0.014136	0.004712	0.01178	1.49841	0	0.002356	0.600777	0	0.018848	0	0.784545	0.009424
S60	3.71534	0	0.014172	0.075582	0.009448	0.307053	0	0.32831	0.009448	0.422788	0.651897	0.070858	0.002362	8.76045	0.569229	0.729841	0	0.051963	0.857386	0.002362	0.063772	0.276347	0	0	0.318862	0	0.01181	0.030705	0	0.002362	0	0.512542	0.148802	0.758184	0.677878	6.35363	0.099202	0.01181	0.002362	0.559781	0.229109	0	0.248004	0.590486	0.051963	0.921158	0	0.60702	0.077944
[truncated: 78 more columns]
