# Supplementary material for: Impact of Microbiota Diversity on Inflammatory Bowel Disease
Source: Microorganisms. 2025 Mar 21;13(4):710. doi: 10.3390/microorganisms13040710 (PMC12029714; doi:10.3390/microorganisms13040710)
Supplement: Supplementary file 1 [file microorganisms-13-00710-s001.zip › Table S8 Family.A-B.wilcox.test.xls]

## Sheet: Family.A-B.wilcox.test
Family	median(A)	IQR(A)	median(B)	IQR(B)	p.value	FDR
Acetobacteraceae	0	0.005176	0	0.007764	0.3464	0.516339
Acholeplasmataceae	0	0	0	0	0.892508	0.935198
Acidaminococcaceae	0.158588	1.44846	0.12591	0.928625	0.634957	0.75476
Actinomycetaceae	0.031675	0.041332	0.046471	0.075912	0.390173	0.55238
Aerococcaceae	0	0.0027	0	0.001547	0.691765	0.796682
Aeromonadaceae	0	0	0	0	0.669142	0.780666
Alcaligenaceae	0	0.004142	0	0	0.071633	0.22014
Alicyclobacillaceae	0	0	0	0	0.009173	0.086391
Anaeroplasmataceae	0	0	0	0.006186	0.008409	0.086391
Anaplasmataceae	0	0	0	0	0.009173	0.086391
Bacillaceae	0.001017	0.004129	0.004094	0.130788	0.004926	0.077585
Bacillaceae_2	0	0	0	0	0.012316	0.091283
Bacillales	0.012199	0.02856	0.029801	0.038479	0.154494	0.299481
Bacteroidaceae	18.3659	13.2528	11.2553	16.9793	0.06049	0.200572
Beijerinckiaceae	0	0	0	0	0.002354	0.042552
Bifidobacteriaceae	0.105523	0.504176	0.159282	0.229592	0.993359	0.993359
Bogoriellaceae	0	0	0	0	0.911387	0.935198
Bradyrhizobiaceae	0	0.00418	0	0.005611	0.462161	0.63296
Brevibacteriaceae	0	0.00412	0.009205	0.064162	5.9e-05	0.007434
Brucellaceae	0	0.002069	0	0.002054	0.893988	0.935198
Burkholderiaceae	0.004077	0.007133	0.004136	0.037631	0.340456	0.516339
Burkholderiales_incertae_sedis	0	0	0	0	0.035728	0.155232
Campylobacteraceae	0.002061	0.004134	0	0.004064	0.514948	0.675457
Cardiobacteriaceae	0	0	0	0	0.174408	0.323168
Carnobacteriaceae	0.012306	0.042019	0.017424	0.058343	0.079022	0.22629
Catabacteriaceae	0	0	0	0	0.245869	0.418642
Caulobacteraceae	0	0.0031	0.001017	0.010035	0.236086	0.41315
Cellulomonadaceae	0	0	0	0	0.040276	0.163702
Chitinophagaceae	0	0	0	0	0.558673	0.696958
Christensenellaceae	0	0	0	0	0.05439	0.190365
Chromatiaceae	0	0	0	0	0.1461	0.299481
Clostridiaceae	0.032524	0.17213	0.150021	0.194445	0.084886	0.232514
Clostridiales	0.009292	0.048345	0.022314	0.098012	0.145459	0.299481
Comamonadaceae	0.002132	0.010912	0.005305	0.14893	0.068371	0.218452
Coriobacteriaceae	0.652703	0.913858	0.500787	0.628152	0.32043	0.516339
Corynebacteriaceae	0.015378	0.03313	0.038824	2.50215	0.053252	0.190365
Cryomorphaceae	0	0	0	0	0.1461	0.299481
Cytophagaceae	0	0	0	0.013555	0.014041	0.095992
Deferribacteraceae	0	0.002112	0	0.00229	0.809679	0.887127
Deinococcaceae	0	0	0	0.009357	0.06935	0.218452
Dermabacteraceae	0	0.000516	0	0.011425	0.116797	0.283008
Dermacoccaceae	0	0	0	0	0.34013	0.516339
Dermatophilaceae	0	0	0	0	0.08228	0.230384
Desulfovibrionaceae	0.130708	0.332262	0.131371	0.515352	0.73282	0.824423
Dietziaceae	0	0	0	0	0.035728	0.155232
Enterobacteriaceae	7.00957	19.5605	3.02387	12.2366	0.252189	0.423678
Enterococcaceae	0.028717	0.113366	0.066	0.133087	0.485481	0.657748
Erysipelotrichaceae	0.412407	0.640489	0.517881	0.566572	0.576704	0.712399
Erythrobacteraceae	0	0	0	0.007583	0.014475	0.095992
Eubacteriaceae	0.030582	0.106131	0.059974	0.109492	0.643917	0.758257
Family_I	0	0.004623	0	0.046542	0.385809	0.55238
Flavobacteriaceae	0.01998	0.07523	0.033898	0.33287	0.210124	0.38277
Fusobacteriaceae	0.017362	0.062048	0.028478	0.031066	0.912931	0.935198
Gaiellaceae	0	0	0	0	0.988151	0.993359
Gemmatimonadaceae	0	0	0	0.002287	0.267735	0.443876
Geodermatophilaceae	0	0.002046	0.00205	0.015343	0.019595	0.123449
Halomonadaceae	0	0	0	0	0.352171	0.516339
Helicobacteraceae	0.006158	0.027976	0.022604	0.048996	0.515136	0.675457
Hydrogenophilaceae	0	0	0	0	0.09925	0.255214
Hyphomicrobiaceae	0	0	0	0.006721	0.011079	0.089318
Iamiaceae	0	0	0	0	0.1461	0.299481
Intrasporangiaceae	0	0.004065	0	0.004568	0.614128	0.736954
Kallotenuaceae	0	0	0	0	0.035728	0.155232
Kineosporiaceae	0	0	0	0	0.037279	0.156572
Lachnospiraceae	30.0539	18.5907	17.6073	23.6277	0.051628	0.190365
Lactobacillaceae	0.017308	0.042064	0.039954	0.221891	0.131532	0.299481
Leptotrichiaceae	0.004122	0.006123	0.003078	0.010292	0.779673	0.86937
Leuconostocaceae	0	0	0	0.016058	0.094873	0.249042
Methylobacteriaceae	0	0.002135	0	0.017757	0.226988	0.402824
Methylocystaceae	0	0	0	0	0.558673	0.696958
Methylophilaceae	0	0	0	0.002318	0.00103	0.032004
Microbacteriaceae	0	0	0	0.011425	0.03032	0.155232
Micrococcaceae	0.057698	0.082828	0.097969	2.02713	0.328682	0.516339
Micromonosporaceae	0	0	0	0.002361	0.342244	0.516339
Moraxellaceae	0.039212	0.043372	0.080365	0.811653	0.170724	0.321063
Mycobacteriaceae	0	0	0	0.002053	0.089615	0.240244
Mycoplasmataceae	0	0	0	0	0.818241	0.888779
Myxococcaceae	0	0	0	0	0.1461	0.299481
Neisseriaceae	0.034243	0.033732	0.046572	0.118782	0.053737	0.190365
Nocardiaceae	0	0.008287	0	0	0.162564	0.310349
Nocardioidaceae	0	0.002032	0	0.017386	0.105315	0.26019
Nocardiopsaceae	0	0	0	0.003558	0.00127	0.032004
Oscillochloridaceae	0	0	0	0	0.526373	0.675457
Oxalobacteraceae	0	0.002589	0	0.005678	0.433235	0.599864
Paenibacillaceae	0	0	0.001024	0.007964	0.011342	0.089318
Pasteurellaceae	0.06314	0.075795	0.075162	0.117274	0.588155	0.712572
Patulibacteraceae	0	0	0	0	0.1461	0.299481
Peptococcaceae	0	0	0	0	0.153595	0.299481
Peptoniphilaceae	0	0	0.003098	0.009778	0.000584	0.024528
Peptostreptococcaceae	0.010177	0.06924	0.048643	0.252396	0.077557	0.22629
Phyllobacteriaceae	0	0.000515	0	0	0.400771	0.561079
Planctomycetaceae	0	0	0	0	0.2394	0.413211
Planococcaceae	0	0	0	0.002333	0.104602	0.26019
Polyangiaceae	0	0	0	0	0.848296	0.91355
Porphyromonadaceae	1.41573	2.62907	1.51384	2.70642	0.940286	0.955452
Prevotellaceae	0.332454	3.05166	0.370916	1.84423	0.695516	0.796682
Propionibacteriaceae	0.053788	0.077787	0.128304	13.603	0.076196	0.22629
Pseudomonadaceae	0.040763	0.067914	0.129577	0.869574	0.058632	0.199666
Pseudonocardiaceae	0	0	0	0.003621	0.150632	0.299481
Rhizobiaceae	0	0.004666	0.002029	0.010912	0.35652	0.516339
Rhodobacteraceae	0	0.00412	0.002047	0.015518	0.151921	0.299481
Rhodocyclaceae	0	0	0	0.034451	0.000145	0.009135
Rhodospirillaceae	0.002086	0.004677	0.009205	0.288398	0.009587	0.086391
Rikenellaceae	0.237054	1.14966	0.216452	0.91167	0.899687	0.935198
Rubrobacteraceae	0	0	0	0	0.035728	0.155232
Ruminococcaceae	10.5998	18.3408	2.86512	15.4591	0.354239	0.516339
Sinobacteraceae	0	0	0	0.006508	0.006785	0.086391
Solirubrobacteraceae	0	0	0	0	0.035728	0.155232
Sphaerobacteraceae	0	0	0	0.001772	0.530716	0.675457
Sphingobacteriaceae	0	0	0	0	0.046888	0.184621
Sphingomonadaceae	0.002053	0.008241	0.012604	0.250918	0.024639	0.147834
Spirochaetaceae	0.005142	0.010795	0.002031	0.006193	0.028384	0.155232
Staphylococcaceae	0.039779	0.060363	0.058928	0.757631	0.338047	0.516339
Streptococcaceae	0.189862	0.367779	0.26659	0.750428	0.21265	0.38277
Streptomycetaceae	0	0	0	0	0.898409	0.935198
Streptosporangiaceae	0	0	0	0	0.035728	0.155232
Succinivibrionaceae	0.010152	0.012334	0.004096	0.014411	0.31565	0.516339
Sutterellaceae	0.763359	1.59287	0.382632	1.40283	0.521052	0.675457
Synergistaceae	0	0.002049	0	0.003642	0.586931	0.712572
Syntrophomonadaceae	0	0	0	0	0.526373	0.675457
Thermaceae	0.003148	0.048136	0	0.002058	0.009599	0.086391
Unclassified	0.333087	0.750764	1.3224	2.51295	0.137914	0.299481
Veillonellaceae	0.594753	1.66503	0.744537	2.27264	0.79635	0.880176
Verrucomicrobiaceae	0.008233	0.06527	0.058935	0.216785	0.135566	0.299481
Victivallaceae	0	0	0	0	0.726008	0.824117
Xanthomonadaceae	0.001014	0.008148	0.041268	0.580475	0.002364	0.042552
