# Supplementary material for: Impact of Microbiota Diversity on Inflammatory Bowel Disease
Source: Microorganisms. 2025 Mar 21;13(4):710. doi: 10.3390/microorganisms13040710 (PMC12029714; doi:10.3390/microorganisms13040710)
Supplement: Supplementary file 1 [file microorganisms-13-00710-s001.zip › Table S9 Genus.A-B.abundance.xls]

## Sheet: Genus.A-B.abundance
	Abiotrophia	Acetanaerobacterium	Acetatifactor	Acholeplasma	Achromobacter	Acidaminococcus	Acidovorax	Acinetobacter	Actinomyces	Actinoplanes	Actinotalea	Actinotignum	Adhaeribacter	Adlercreutzia	Aerococcus	Aeromonas	Aestuariispira	Agrococcus	Akkermansia	Alcaligenes	Alistipes	Alkalibacterium	Allisonella	Allobaculum	Alloprevotella	Alloscardovia	Anaerococcus	Anaerofilum	Anaerofustis	Anaeroglobus	Anaeroplasma	Anaerosporobacter	Anaerostipes	Anaerotruncus	Anaerovibrio	Anaerovorax	Anoxybacillus	Aquihabitans	Aquisphaera	Arachidicoccus	Arcobacter	Arthrobacter	Asaia	Atopobium	Azospirillum	Bacillus	Bacteroides	Barnesiella	Bifidobacterium
N10	0	0	0.016551	0	0.014482	0	0	0.057928	0.062066	0.008275	0.004138	0	0	0	0	0	0	0	0	0	0.012413	0	0	0	0.084823	0	0	0	0	0	0	0	0.140682	0	0	0	0	0	0	0	0	0.006207	0	0	0	0.008275	5.76382	0.097236	0.012413
N11	0	0	0.006199	0.002066	0.006199	0	0.002066	0.035128	0.010332	0.008265	0	0	0	0	0	0	0.002066	0.004133	0.076454	0	0.012398	0	0	0	0.051658	0	0	0	0	0	0	0	0.008265	0.006199	0.006199	0	0	0	0.002066	0	0	0.008265	0	0.006199	0.002066	0.006199	7.51111	0.041327	0.006199
N12	0.050354	0	0.008392	0	0.004196	0	0	0.033569	0.016785	0.004196	0	0	0	0	0	0.002098	0	0.002098	0.002098	0	0.077628	0	0	0	0.041961	0	0	0	0	0	0	0	0.031471	0	0	0	0	0	0	0	0	0.016785	0	0	0	0	16.539	0.023079	0.031471
N13	0	0.009343	0.011678	0	0.004671	0	0	0.028028	0.002336	0.009343	0	0	0	0.004671	0	0	0.002336	0	0.004671	0	0.175172	0	0.028028	0	5.54479	0	0	0.007007	0	0	0	0	0.429756	0.002336	0.014014	0	0	0	0	0	0	0.004671	0	0	0	0.004671	0.506832	0.014014	0.70536
N15	0	0	0.018609	0	0.008271	0	0	0.028948	0.010338	0.012406	0	0	0	0	0	0	0.002068	0.002068	0.004135	0	1.48461	0	0	0	0.111656	0	0.002068	0	0	0	0.002068	0	0.035151	0.138536	0	0.002068	0	0	0	0	0	0.006203	0	0	0	0.004135	22.6309	0.903583	0.002068
N16	0	0	0.024957	0	0.010399	0	0.00208	0.041595	0.014558	0.016638	0	0	0	0	0	0	0	0	0.23917	0	1.35599	0	0	0	0.054073	0	0	0	0	0	0	0	0.455462	0.004159	0.027037	0	0	0	0.00208	0	0	0.00208	0	0	0	0.010399	42.0398	0.029116	0.245409
N17	0	0	0.012525	0	0.004175	0.118988	0	0.012525	0.012525	0.002088	0	0	0	0	0	0	0	0	0.037575	0	0.275551	0	0	0	0.043838	0	0	0	0	0	0	0	0.152388	0.002088	0	0	0	0	0	0	0	0	0	0	0	0	14.3558	2.25868	0.486389
N18	0	0	0.010342	0	0	0	0.004137	0.006205	0.225458	0	0	0	0	0	0	0	0	0	0.031026	0	0.806685	0	0	0	0.016547	0	0	0	0.095147	0	0.004137	0	0.124105	0.002068	0.006205	0	0	0	0	0	0	0	0	0.014479	0	0	17.5651	3.25777	1.33827
N19	0	0	0.012371	0.002062	0.002062	0.002062	0	0.002062	0.047424	0	0	0	0	0	0	0	0	0	0.065981	0	0.515475	0	0.002062	0	0.010309	0	0	0	0	0	0.002062	0	0.057733	0.002062	0	0	0	0	0	0	0	0.016495	0	0	0	0	34.7925	2.46397	0.105157
N1	0	0	0	0	0	0	0	0.032104	0.017287	0	0	0	0	0	0	0	0	0	0.00247	0	0.155579	0	0	0	0.039512	0	0.004939	0	0.00247	0	0	0	0.239542	0.125945	0	0	0	0	0	0	0	0.00247	0.044451	0	0.00247	0	20.0351	0.004939	0.607497
N20	0.002251	0	0.009004	0	0.002251	0	0	0.006753	0.085535	0	0	0	0	0	0	0.002251	0	0.004502	0.02476	0	1.30779	0	0.011255	0	0.009004	0	0	0	0.011255	0	0	0	0.015757	0.058524	0	0	0	0	0	0	0	0	0	0.011255	0	0	13.141	0.598748	0.164318
N21	0.006229	0	0.024915	0	0.004153	0	0	0.006229	0.014534	0	0	0	0	0	0	0	0.006229	0	0.037373	0	11.5981	0	0	0	0.014534	0	0	0	0.014534	0	0.002076	0	0.26784	0.012458	0.010381	0	0	0	0	0	0	0	0.002076	0	0	0.002076	14.5444	0.097585	0.10589
N28	0	0	0.020399	0.018359	0	0	0	0.048958	0.016319	0	0	0	0	0	0	0.299865	0	0	0.032638	0	0.016319	0	0	0	0.014279	0	0	0	0	0	0	0	0.169312	0.00408	0	0	0	0	0	0	0	0	0	0.00408	0	0	12.476	0.028559	0.079556
N2	0	0	0.004363	0	0.002182	0	0	0.032723	0.032723	0	0	0	0	0	0	0	0	0	0.089443	0	0.054539	0	0	0	0.026179	0	0.004363	0	0	0	0	0	0.015271	0.013089	0	0.002182	0	0	0	0	0	0	0.058902	0	0	0	45.4547	0.054539	0.909706
N30	0	0	0.010263	0	0	0.192943	0	0.016421	0.059525	0	0	0	0	0	0	0	0	0.002053	0.092366	0	1.44297	0	0	0	0.010263	0	0.597303	0	0	0	0	0	0.018473	0	0	0	0	0	0	0	0	0	0	0	0	0	39.3419	2.5801	0.061578
N31	0.010351	0	0.008281	0	0	0	0	0.018632	0.014492	0	0	0	0	0	0	0	0	0	0.043476	0	0.093162	0	0.020703	0	0.068319	0	0	0	0	0	0.00207	0	0.072459	0.111794	0	0	0	0	0	0	0	0	0	0	0	0	30.3853	0.045546	0.376788
N32	0	0	0.008409	0.002102	0	0.420433	0	0.014715	0.054656	0	0	0	0	0	0	0	0	0	2.17574	0	1.63759	0	0	0.002102	0.018919	0	0	0	0	0	0	0	0.04835	0.002102	0.016817	0	0	0	0	0	0	0	0	0	0	0	22.1337	0.338449	0.43725
N33	0	0	0	0	0	0	0	0.059044	0.042756	0	0	0	0	0	0	0.008144	0	0	0	0	0.085512	0	0	0	3.47748	0	0	0	0	0	0	0	0.006108	0.002036	0.002036	0	0	0	0	0	0	0	0	0.014252	0	0	17.5666	0.054972	1.31322
N35	0.004045	0	0	0	0	0	0	0.058659	0.012136	0	0	0	0	0	0	0	0	0	0	0	0	0	0	0	0.016182	0	0	0	0	0	0	0	0.250819	0	0	0	0	0	0	0	0	0	0	0	0	0	25.3246	0.004045	0.048546
N36	0.002029	0	0	0	0	0	0	0.040575	0.042603	0	0	0	0	0	0	0	0	0	0	0	0.146068	0	0.006086	0	0.572101	0	0	0	0	0	0	0	0.036517	0	0	0	0	0	0	0	0	0.002029	0	0.004057	0	0	24.3244	0.002029	0.160269
N37	0.014255	0	0	0	0	0	0	0.042766	0.018328	0	0	0	0	0	0	0	0	0	0.004073	0	0.745342	0	0	0.002036	0.010182	0	0.002036	0	0.020365	0	0	0	0.012219	0	0.006109	0	0	0	0	0	0	0	0	0	0	0	20.8594	0	0.048875
N38	0.006092	0	0	0	0	0	0	0.062952	0.034522	0.018276	0	0	0	0	0	0	0	0	0.008123	0	0.097474	0	0	0	0.002031	0	0	0	0	0	0	0	0.008123	0.004061	0	0	0	0	0	0	0	0	0	0	0	0	3.43595	0.002031	0.02843
N3	0	0	0	0	0	1.43437	0	0.037096	0.008244	0	0	0	0	0	0	0.002061	0	0	0.006183	0	1.5436	0	0	0	0.026791	0	0.002061	0	0	0	0	0	0.014426	0	0.004122	0.006183	0.002061	0	0	0	0	0.004122	0.100983	0	0	0	46.1039	1.54566	1.01189
N40	0	0	0	0.00203	0	0	0	0.060894	0.209069	0	0	0.006089	0	0	0.012179	0	0	0.010149	0.012179	0	0.012179	0	0	0	0	0	0.022328	0	0	0	0	0	0.064954	0.00203	0.00406	0	0	0	0	0	0.00406	0	0	0	0	0	1.44928	0.117728	17.2675
N41	0.008139	0	0	0	0	0	0	0.004069	0.044764	0	0	0	0	0	0	0	0	0	0.002035	0	0	0	0	0.002035	0.008139	0	0	0	0	0	0	0	0.048833	0	0	0	0	0	0	0	0	0	0	0	0	0.002035	34.5067	0.317415	0.032555
N42	0.002048	0	0	0.13108	0	0	0	0	0.006144	0	0	0	0	0	0	0.002048	0	0	0.002048	0	0.434204	0	0.172043	0	0.002048	0	0	0	0	0	0	0	3.49821	0.004096	0.002048	0	0	0	0	0	0	0	0	0.004096	0	0.002048	11.916	4.75986	0.020481
N44	0	0	0	0	0	0.168736	0	0.002163	0.045429	0	0	0	0	0.002163	0	0.452127	0.002163	0	0.071388	0.023796	0.201185	0	0	0	0.010816	0	0	0	0	0	0	0	0.43482	0	0.008653	0	0	0	0	0	0	0.036776	0	0	0	0	2.52672	0.140614	0.255268
N45	0	0	0	0	0	0.090151	0	0.008196	0.065564	0	0	0	0	0	0	0	0	0	0.008196	0	0.159813	0	0	0	0	0	0	0	0	0	0	0	0.006147	0	0.002049	0	0	0	0	0	0	0	0	0	0	0	19.1653	2.58365	1.49569
N46	0	0	0	0	0	0.002068	0	0.037226	0.103406	0	0	0	0	0	0	0	0	0	0.171654	0	0.012409	0	0	0	0.035158	0	0	0	0	0	0	0	0.010341	0	0	0	0	0	0	0	0	0	0	0	0	0.002068	24.4887	0.012409	0.072384
N47	0.00206	0	0	0	0	0.00206	0	0.150413	0.053572	0	0	0	0	0	0	0	0	0	0	0	0.696433	0	0	0	0.018544	0	0	0	0	0	0	0	1.32075	0	0.00206	0	0	0	0	0	0	0	0	0.00206	0	0.008242	24.7131	0.00206	0.010302
N48	0	0	0	0	0	0	0	0.200315	0.012264	0	0	0	0	0	0	0	0.002044	0	0	0	0.022484	0	0	0	0.02044	0	0	0	0	0	0	0	0.004088	0.002044	0.002044	0	0	0	0	0	0	0	0	0.002044	0	0.006132	10.7046	0.002044	0.02044
N4	0.004127	0	0.002063	0	0.002063	0.002063	0	0.033014	0.01857	0	0	0	0	0	0.002063	0	0.156814	0.002063	0.00619	0	1.93129	0.002063	0	0	0.01238	0	0	0	0	0	0	0	0.002063	0.008253	0	0	0.002063	0	0	0	0	0	0.078407	0	0	0.002063	25.4493	0.002063	0.092851
N52	0	0	0	0	0	0	0	0.2593	0.030626	0	0	0	0	0	0	0	0	0	0.41243	0	0.751358	0	0	0	0.002042	0	0.09392	0	0	0	0	0	0.002042	0	0	0	0	0	0	0	0	0	0	0	0	0.002042	45.4306	0.002042	0.042876
N53	0	0	0	0.105906	0	0	0.01222	0.177189	0.052953	0	0	0	0	0	0	0	0.002037	0	0	0	1.16497	0	0	0	4.27088	0	0	0	0	0	0	0	0.050916	0.02444	0	0.002037	0	0	0	0	0	0	0	0	0	0.004073	9.30143	0.517312	1.14257
N54	0	0	0	0	0	0	0	0	0.09713	0	0	0	0	0	0	0	0	0	0.002067	0	0.004133	0	0	0	0.024799	0	0.004133	0	0	0	0	0	0.002067	0	0.0062	0	0	0	0	0	0	0	0	0	0	0	23.1664	0.008266	0.171527
N5	0.012343	0	0	0.006171	0.004114	0.002057	0.002057	0.037029	0.0144	0	0	0	0	0	0	0	0.0144	0	5.21487	0	1.28983	0	0	0	0.0432	0	0.002057	0	0	0	0	0.002057	0.018514	0.004114	0.006171	0	0	0	0	0	0	0	0.069943	0.002057	0	0	8.39728	0.390858	0.018514
N6	0	0	0	0	0.002044	0	0	0.030663	0.261657	0	0.002044	0	0	0	0	0.014309	0	0	0.016354	0	0.006133	0	0	0	0.018398	0	0.002044	0	0	0	0	0	0.002044	0.002044	0	0.028619	0.006133	0	0	0	0	0	0.081768	0.069503	0.002044	0	4.48701	0.008177	0.096077
N7	0	0	0	0	0.004138	0.031035	0	0.022759	0.06414	0	0	0	0	0	0	0	0	0	0	0	0.349665	0	0	0	0.078623	0	0	0	0	0	0	0	0.391045	0	0.002069	0.002069	0	0	0	0	0	0	0.099313	0	0	0	12.1493	0.04138	0.521394
N8	0	0.004135	0	0	0.002067	0.002067	0	0.014471	0.026876	0	0	0	0	0	0.002067	0.002067	0.113704	0	0.008269	0	3.42767	0	0	0	0.028943	0	0.002067	0	0	0	0	0	0	0.016539	0.008269	0	0.002067	0	0	0	0	0	0.086829	0	0	0	19.9128	0.028943	0.049617
N9	0	0	0.008334	0	0.022917	0	0	0.041668	0.01875	0.00625	0	0	0	0.025001	0	0	0	0	1.44795	0	0.272922	0	0	0.002083	0.081252	0	0	0	0	0	0	0	0.102085	0.002083	0	0	0	0	0.002083	0	0	0.002083	0	0.00625	0	0.00625	13.8565	1.91462	0.833351
S22	0	0	0.008245	0	0.002061	0.002061	0.004123	0	0.041225	0	0	0	0	0	0	0	0.030919	0.002061	0.059777	0	0.274148	0	0	0	0.002061	0	0	0	0	0	0.006184	0	0.453477	0	0	0	0	0	0	0	0	0	0	0	0	0.014429	28.0208	0.680216	0.210249
S23	0	0	0.012411	0.004137	0.002069	0.002069	0.004137	0.020685	0.010343	0	0	0	0	0	0	0	0	0	0.035165	0	0.057918	0	0.002069	0	0.070329	0	0	0	0	0	0	0	0.002069	0.006206	0	0	0	0	0	0	0	0.002069	0.002069	0	0	0	0.635032	0.130316	0.163412
S24	0	0	0.016711	0.319602	0	0.350936	0.002089	0.008356	0.008356	0	0	0	0	0	0	0	0	0	0.188001	0	0.158757	0	0.012533	0	0.002089	0	0	0	0	0	0	0	0.048045	0.002089	0.010445	0	0	0	0	0	0	0	0.002089	0	0	0.002089	2.36464	0.282002	0.24858
S25	0.063487	0	0.008192	0	0	0	0	0.012288	0.253947	0	0	0	0	0	0	0	0	0	0.022528	0	0.016384	0	0	0	0.028671	0	0	0	0	0	0.004096	0	0.034815	0.008192	0	0	0	0	0	0	0	0	0	0	0	0.002048	25.8555	0.02048	0.016384
S26	0	0	0.885917	0	0	0	0.026553	0.016898	0.021725	0.007242	0.007242	0	0	0	0	0	0	0.009656	0.270362	0	1.1249	0	0	0.055521	0.132767	0	0.002414	0	0	0	0.009656	0	0.055521	0.045865	0	0	0	0	0.007242	0	0	0.007242	0	0	0	0.1038	13.5519	1.49423	0.296915
S27	0.002062	0	0.002062	0	0	0.002062	0	0.012371	0.008247	0	0	0	0	0	0	0	0	0	0.080412	0	1.80412	0	0	0	0.028866	0	0	0	0	0	0.006186	0	0.119588	0.008247	0.002062	0	0	0	0	0	0	0	0	0	0	0.002062	14.1753	0.523711	0.134021
S29	0	0	0.012448	0	0	0.002075	0	0.014523	0.006224	0	0	0	0	0.029046	0	0.002075	0.006224	0	0.058092	0	0.275939	0	0	0	0.024897	0	0.002075	0.002075	0	0	0	0	4.56856	0	0.012448	0	0	0	0	0	0	0	0	0	0	0.002075	15.1123	0.029046	0.080915
S34	0	0	0	0	0	0	0	0.06489	0.024334	0	0	0	0	0	0	0.004056	0	0	0.002028	0	0.050696	0	0.066918	0	0.022306	0	0.002028	0	0	0	0	0	0.346758	0.026362	0.002028	0	0	0	0	0	0	0.002028	0	0.014195	0	0.002028	20.3492	0.002028	0.042584
S39	0	0	0.003694	0	0	0	0	1.26694	1.25586	0.206848	0	0	0	0	0	0	0	0	0	0	0.022162	0	0	0	0.132974	0	0.003694	0	0	0	0	0	0.003694	0	0.003694	0	0	0	0	0	0	0	0	0	0	0.103424	0.509733	0.173605	0.103424
S43	0	0	0	0.038183	0	0.377333	0.002246	0.002246	0.015722	0	0	0	0	0.015722	0	0	0	0	0.132516	0	0.884936	0	0	0	0.006738	0	0.002246	0	0	0	0	0.015722	0.318936	0.031444	0	0	0	0	0	0	0	0	0	0	0	0	4.90533	0.518833	0.451452
S49	0.043369	0	0	0	0	0	0.002065	0.152823	0.086737	0	0	0	0	0	0	0	0.002065	0	0	0	0.012391	0	0	0	0.035108	0	0.05576	0	0	0	0	0	0.121845	0	0	0	0	0	0	0	0	0	0	0	0.006196	0.142497	8.95874	0.002065	0.731073
S50	0.010148	0	0	0	0.004059	0.133953	0.00203	0.14816	0.107568	0	0	0	0	0	0	0	0.008118	0	0	0	0.152219	0	0	0	0.010148	0	0	0	0	0.008118	0	0	0.004059	0.00203	0	0	0	0	0	0	0	0.00203	0	0.028414	0	0.00203	30.6144	0.062917	0.046681
S51	0	0	0	0	0	0	0	0.128088	0.093524	0	0	0	0	0	0	0	3.96259	0	0.004066	0.008133	0.959642	0	0	0	0.006099	0	0.010166	0	0	0	0	0	2.06567	0.002033	0.004066	0	0	0	0	0	0	0.002033	0	0.006099	0	0.006099	38.0807	0.002033	0.03253
S55	0	0	0	0	0	0	0.002039	0.085653	0.053023	0	0	0	0	0	0	0	0	0	0.267156	0	0.006118	0.002039	0	0	0.087692	0	0	0	0	0	0	0	0	0	0.002039	0	0	0	0	0	0	0	0	0.002039	0	0	1.89864	0.010197	0.230448
S57	0	0	0.754646	0	0	0	0	0.686256	2.64126	0.007075	0.351382	0	0.066032	0	0	0	0.002358	0.075465	0.266484	0	3.13885	0.016508	0	0.073106	0.160362	0.254693	0.382039	0	0	0	0.009433	0	0.58485	0.028299	0	0	0.169795	0	0	0.021224	0	0.275917	0	0.12263	0.301858	0.72163	2.10829	0.617866	0.65324
S58	0	0	0	0	0	0	0.457178	0.519239	0.051717	0.227555	0	0	0	0	0	0	0	0.614398	0	0	0.006206	0.239967	0	0	0.014481	0	0.32892	0	0	0	0	0	0	0	0.004137	0.002069	0	0.033099	0.343401	0	0	0.239967	0	0	0	0.055854	0.670252	0.002069	0.155151
S59	0	0	0.657321	0	0	0	0	0.907056	0.01178	0.002356	0.002356	0	0	0	0	0	0	0.214395	0.237955	0	8.39204	0	0	0.028272	0.089528	0	0	0	0	0	0.009424	0	0.007068	0.044764	0	0	0	0	0.002356	0	0	0.002356	0	0	0.002356	0.695017	15.559	0.633761	0.002356
S60	0	0	0.77708	0	0	0	0.002362	1.44551	0.075582	0.002362	0.030705	0	0	0.094478	0	0.307053	0.002362	0.014172	0.418064	0	0.488922	0	0	0.018896	0.670792	0.002362	0.094478	0	0	0	0.009448	0	0.758184	0.044877	0	0	0	0	0	0	0	0.252728	0	0	0	0.651897	8.76045	0.557419	0.727479
[truncated: 206 more columns]
